# Supplementary material for: Nanoscale Diblock Copolymer Micelles: Characterizations and Estimation of the Effective Diffusion Coefficients of Biomolecules Release through Cylindrical Diffusion Model
Source: PLoS One. 2014 Aug 18;9(8):e105234. doi: 10.1371/journal.pone.0105234 (PMC4136833; doi:10.1371/journal.pone.0105234)
Supplement: Table S3 — Estimated values of D calculated from the cylindrical diffusion model. (XLS) [file pone.0105234.s003.xls]

## Sheet: Result for D (tc=14400)
	tc=14400
		D_0	D_1	Error							D_0 is the diffusion coefficient during initial burst (t<tc)
BSA pH5	Mean	1.37265e-06	6.22349e-08	0.00141911							D_1 is the diffusion coefficient after initial burst (t>tc)
	Data 1	1.5292e-06	5.64797e-08	0.00118184							tc is the estimated time for the end time of the initial burst
	Data 2	1.66795e-06	5.57424e-08	0.015242
	Data 3	1.00648e-06	7.18911e-08	0.00143889
BSA pH7.4	Mean	8.26614e-07	4.55142e-08	0.00140831
	Data 1	7.53651e-07	4.21719e-08	0.00269934
	Data 2	1.16424e-06	4.02009e-08	0.00318553
	Data 3	6.03246e-07	5.35483e-08	0.000974048
siRNA pH5	Mean	2.3091e-06	1.24114e-07	0.000760998
	Data 1	2.60762e-06	1.07283e-07	0.00686571
	Data 2	2.20593e-06	1.17951e-07	0.00378133
	Data 3	2.0894e-06	1.50469e-07	0.00562134
siRNA pH7.4	Mean	1.91053e-06	5.71548e-08	0.00265837
	Data 1	1.7811e-06	4.77253e-08	0.00137057
	Data 2	1.6544e-06	6.41634e-08	0.00507825
	Data 3	2.32176e-06	6.11682e-08	0.00576042

## Sheet: Results for release (tc=14400s)
		Mt/M0 from Diffusion Model
		BSA pH 5					BSA pH 7.4					siRNA pH 5					siRNA pH 7.4
Time (seconds)	Data 1	Data 2	Data 3	Mean		Data 1	Data 2	Data 3	Mean		Data 1	Data 2	Data 3	Mean		Data 1	Data 2	Data 3	Mean
0	0.0164645	0.0164645	0.0164645	0.0164645		0.0164645	0.0164645	0.0164645	0.0164645		0.0164645	0.0164645	0.0164645	0.0164645		0.0164645	0.0164645	0.0164645	0.0164645
773.227	0.0948494	0.099043	0.0769995	0.08988		0.0666608	0.082797	0.0596736	0.0698015		0.123417	0.113567	0.110541	0.116178		0.102098	0.0984138	0.116494	0.105726
1546.45	0.133897	0.139794	0.108761	0.126905		0.0941704	0.116931	0.0842818	0.0986065		0.174003	0.160193	0.155947	0.163856		0.144088	0.138909	0.1643	0.149185
2319.68	0.163694	0.170875	0.133047	0.155175		0.115233	0.143015	0.10315	0.120651		0.212449	0.195684	0.190524	0.200133		0.1761	0.169798	0.200672	0.182302
3092.91	0.188674	0.196917	0.153448	0.178889		0.132942	0.164913	0.119023	0.13918		0.244545	0.22536	0.219449	0.230454		0.202913	0.195681	0.231071	0.210026
3866.13	0.210557	0.219719	0.171355	0.199676		0.148501	0.184123	0.132977	0.155457		0.272538	0.251287	0.244733	0.256934		0.22638	0.218346	0.257618	0.234277
4639.36	0.230228	0.240204	0.187486	0.218373		0.16253	0.201416	0.145566	0.170128		0.297586	0.274528	0.267408	0.280659		0.247452	0.238709	0.281401	0.256042
5412.59	0.248212	0.258921	0.202264	0.235479		0.175396	0.21725	0.157117	0.183578		0.320375	0.295713	0.288089	0.302275		0.266698	0.257316	0.303069	0.275909
6185.81	0.264853	0.276228	0.215968	0.251316		0.187338	0.231923	0.167845	0.19606		0.341352	0.315255	0.307176	0.322205		0.284485	0.274524	0.323045	0.294261
6959.04	0.280387	0.292376	0.22879	0.266111		0.198523	0.245643	0.177899	0.207747		0.36083	0.333439	0.324948	0.340739		0.301073	0.290581	0.341622	0.311363
7732.27	0.29499	0.307545	0.240871	0.28003		0.209072	0.258562	0.187388	0.218766		0.379032	0.350474	0.341608	0.358093		0.316647	0.305665	0.359013	0.32741
8505.49	0.308793	0.321873	0.252317	0.293195		0.219078	0.270793	0.196392	0.229215		0.39613	0.366517	0.357308	0.374425		0.331349	0.319915	0.37538	0.342548
9278.72	0.321897	0.335465	0.263211	0.305704		0.228611	0.282425	0.204977	0.239167		0.412254	0.38169	0.372167	0.38986		0.345289	0.333435	0.390846	0.356891
10051.9	0.334383	0.348407	0.273618	0.317633		0.237728	0.293531	0.213192	0.248682		0.42751	0.396087	0.386279	0.404496		0.358554	0.34631	0.405511	0.370528
10825.2	0.346318	0.360768	0.283592	0.329045		0.246475	0.304165	0.221078	0.257808		0.441982	0.409789	0.39972	0.418414		0.371214	0.358607	0.419454	0.383533
11598.4	0.357755	0.372602	0.293177	0.339991		0.254891	0.314377	0.228671	0.266585		0.45574	0.422858	0.412552	0.431679		0.383328	0.370383	0.432742	0.395965
12371.6	0.36874	0.383959	0.302409	0.350513		0.263006	0.324206	0.235998	0.275046		0.468845	0.435349	0.424828	0.444346		0.394943	0.381685	0.44543	0.407875
13144.9	0.37931	0.394876	0.31132	0.360649		0.270849	0.333684	0.243082	0.28322		0.481346	0.447308	0.436592	0.456462		0.406101	0.392551	0.457565	0.419304
13918.1	0.389498	0.405388	0.319935	0.370429		0.278441	0.34284	0.249945	0.291131		0.493289	0.458773	0.447882	0.468067		0.416836	0.403016	0.469187	0.430289
14691.3	0.39499	0.411033	0.324724	0.375741		0.282612	0.347775	0.253819	0.295473		0.500643	0.465905	0.454987	0.475283		0.423431	0.409495	0.476297	0.437044
15464.5	0.395352	0.411371	0.325318	0.376168		0.283023	0.348081	0.254408	0.295894		0.501109	0.466489	0.455762	0.475877		0.423706	0.409884	0.476589	0.437358
16237.8	0.395714	0.411708	0.325911	0.376595		0.283433	0.348385	0.254995	0.296314		0.501575	0.467073	0.456535	0.476469		0.423982	0.410273	0.47688	0.437673
17011	0.396075	0.412045	0.326502	0.377021		0.283842	0.34869	0.255581	0.296733		0.50204	0.467655	0.457307	0.477061		0.424257	0.410661	0.477171	0.437986
17784.2	0.396436	0.412382	0.327092	0.377446		0.284251	0.348994	0.256166	0.297152		0.502504	0.468235	0.458076	0.477651		0.424532	0.411048	0.477462	0.4383
18557.4	0.396796	0.412718	0.327681	0.377871		0.284659	0.349298	0.256748	0.297571		0.502968	0.468815	0.458843	0.47824		0.424806	0.411436	0.477753	0.438613
19330.7	0.397156	0.413054	0.328268	0.378295		0.285067	0.349602	0.25733	0.297988		0.50343	0.469393	0.459607	0.478827		0.425081	0.411822	0.478043	0.438926
20103.9	0.397516	0.41339	0.328854	0.378718		0.285473	0.349905	0.25791	0.298405		0.503892	0.46997	0.46037	0.479413		0.425355	0.412208	0.478333	0.439238
20877.1	0.397875	0.413725	0.329439	0.379141		0.285879	0.350208	0.258488	0.298821		0.504352	0.470546	0.461131	0.479998		0.425628	0.412594	0.478623	0.43955
21650.3	0.398233	0.41406	0.330023	0.379563		0.286285	0.35051	0.259065	0.299237		0.504812	0.47112	0.461889	0.480582		0.425902	0.412979	0.478912	0.439862
22423.6	0.398591	0.414394	0.330605	0.379985		0.286689	0.350812	0.259641	0.299651		0.505272	0.471694	0.462645	0.481165		0.426175	0.413363	0.479201	0.440173
23196.8	0.398949	0.414728	0.331186	0.380406		0.287093	0.351114	0.260215	0.300065		0.50573	0.472266	0.4634	0.481746		0.426448	0.413747	0.47949	0.440484
23970	0.399306	0.415061	0.331766	0.380826		0.287497	0.351416	0.260788	0.300479		0.506187	0.472837	0.464152	0.482326		0.426721	0.41413	0.479778	0.440795
24743.3	0.399663	0.415394	0.332345	0.381246		0.2879	0.351717	0.261359	0.300892		0.506644	0.473406	0.464902	0.482904		0.426993	0.414513	0.480066	0.441105
25516.5	0.40002	0.415727	0.332922	0.381665		0.288302	0.352018	0.261929	0.301304		0.5071	0.473975	0.46565	0.483482		0.427265	0.414896	0.480354	0.441415
26289.7	0.400375	0.416059	0.333498	0.382083		0.288703	0.352318	0.262498	0.301715		0.507555	0.474542	0.466396	0.484058		0.427537	0.415277	0.480641	0.441724
27062.9	0.400731	0.416391	0.334073	0.382501		0.289104	0.352618	0.263065	0.302126		0.508009	0.475108	0.46714	0.484633		0.427809	0.415659	0.480928	0.442034
27836.2	0.401086	0.416723	0.334647	0.382918		0.289504	0.352918	0.263631	0.302536		0.508463	0.475673	0.467882	0.485206		0.42808	0.41604	0.481215	0.442343
28609.4	0.40144	0.417054	0.335219	0.383334		0.289903	0.353218	0.264195	0.302946		0.508916	0.476237	0.468622	0.485779		0.428351	0.41642	0.481502	0.442651
29382.6	0.401795	0.417385	0.33579	0.38375		0.290302	0.353517	0.264758	0.303354		0.509367	0.476799	0.46936	0.48635		0.428622	0.4168	0.481788	0.442959
30155.8	0.402148	0.417715	0.33636	0.384166		0.290701	0.353816	0.26532	0.303763		0.509819	0.477361	0.470096	0.48692		0.428893	0.417179	0.482074	0.443267
30929.1	0.402501	0.418045	0.336929	0.38458		0.291098	0.354115	0.26588	0.30417		0.510269	0.477921	0.47083	0.487489		0.429163	0.417558	0.482359	0.443575
31702.3	0.402854	0.418375	0.337497	0.384994		0.291495	0.354413	0.26644	0.304577		0.510718	0.47848	0.471562	0.488056		0.429433	0.417936	0.482645	0.443882
32475.5	0.403207	0.418704	0.338063	0.385408		0.291891	0.354711	0.266997	0.304983		0.511167	0.479038	0.472292	0.488623		0.429703	0.418314	0.48293	0.444189
33248.8	0.403559	0.419033	0.338628	0.385821		0.292287	0.355009	0.267554	0.305389		0.511615	0.479595	0.47302	0.489188		0.429973	0.418691	0.483214	0.444495
34022	0.40391	0.419361	0.339192	0.386233		0.292682	0.355306	0.268109	0.305794		0.512062	0.48015	0.473746	0.489752		0.430242	0.419068	0.483499	0.444802
34795.2	0.404261	0.419689	0.339755	0.386645		0.293077	0.355603	0.268663	0.306198		0.512508	0.480705	0.47447	0.490314		0.430511	0.419444	0.483783	0.445108
35568.4	0.404612	0.420017	0.340317	0.387056		0.29347	0.3559	0.269215	0.306602		0.512954	0.481258	0.475192	0.490876		0.43078	0.41982	0.484067	0.445413
36341.7	0.404962	0.420344	0.340878	0.387466		0.293864	0.356196	0.269766	0.307005		0.513399	0.48181	0.475912	0.491436		0.431048	0.420195	0.48435	0.445718
37114.9	0.405312	0.420671	0.341437	0.387876		0.294256	0.356492	0.270316	0.307407		0.513843	0.482361	0.476631	0.491995		0.431317	0.42057	0.484633	0.446023
37888.1	0.405661	0.420998	0.341995	0.388285		0.294648	0.356788	0.270865	0.307809		0.514286	0.482911	0.477347	0.492553		0.431585	0.420944	0.484916	0.446328
38661.3	0.40601	0.421324	0.342553	0.388694		0.29504	0.357083	0.271412	0.30821		0.514728	0.48346	0.478061	0.49311		0.431853	0.421318	0.485199	0.446632
39434.6	0.406358	0.42165	0.343109	0.389102		0.29543	0.357378	0.271958	0.308611		0.51517	0.484007	0.478774	0.493665		0.43212	0.421691	0.485481	0.446936
40207.8	0.406706	0.421975	0.343664	0.38951		0.295821	0.357673	0.272503	0.309011		0.515611	0.484554	0.479485	0.49422		0.432387	0.422064	0.485763	0.447239
40981	0.407054	0.422301	0.344217	0.389917		0.29621	0.357967	0.273047	0.30941		0.516051	0.485099	0.480194	0.494773		0.432654	0.422436	0.486045	0.447542
41754.2	0.407401	0.422625	0.34477	0.390323		0.296599	0.358262	0.273589	0.309809		0.51649	0.485643	0.480901	0.495325		0.432921	0.422808	0.486326	0.447845
42527.5	0.407748	0.42295	0.345322	0.390729		0.296987	0.358555	0.274131	0.310207		0.516929	0.486187	0.481606	0.495876		0.433188	0.423179	0.486607	0.448148
43300.7	0.408094	0.423274	0.345872	0.391134		0.297375	0.358849	0.274671	0.310604		0.517367	0.486729	0.482309	0.496426		0.433454	0.42355	0.486888	0.44845
44073.9	0.40844	0.423597	0.346421	0.391539		0.297762	0.359142	0.275209	0.311001		0.517804	0.48727	0.48301	0.496974		0.43372	0.423921	0.487168	0.448752
44847.2	0.408786	0.42392	0.34697	0.391943		0.298149	0.359435	0.275747	0.311398		0.51824	0.487809	0.48371	0.497522		0.433986	0.42429	0.487449	0.449053
45620.4	0.409131	0.424243	0.347517	0.392346		0.298535	0.359728	0.276283	0.311793		0.518676	0.488348	0.484408	0.498068		0.434251	0.42466	0.487728	0.449355
46393.6	0.409475	0.424566	0.348063	0.392749		0.29892	0.36002	0.276818	0.312188		0.519111	0.488886	0.485103	0.498613		0.434516	0.425029	0.488008	0.449656
47166.8	0.40982	0.424888	0.348608	0.393151		0.299305	0.360312	0.277352	0.312583		0.519545	0.489422	0.485798	0.499157		0.434781	0.425397	0.488287	0.449956
47940.1	0.410163	0.425209	0.349152	0.393553		0.29969	0.360604	0.277885	0.312977		0.519978	0.489958	0.48649	0.4997		0.435046	0.425765	0.488566	0.450256
48713.3	0.410507	0.425531	0.349695	0.393954		0.300073	0.360895	0.278417	0.31337		0.520411	0.490492	0.48718	0.500242		0.435311	0.426132	0.488845	0.450556
49486.5	0.41085	0.425852	0.350236	0.394355		0.300456	0.361186	0.278947	0.313763		0.520842	0.491025	0.487869	0.500782		0.435575	0.426499	0.489124	0.450856
50259.7	0.411192	0.426172	0.350777	0.394755		0.300839	0.361477	0.279477	0.314155		0.521273	0.491558	0.488556	0.501322		0.435839	0.426866	0.489402	0.451155
51033	0.411534	0.426493	0.351317	0.395154		0.301221	0.361767	0.280005	0.314546		0.521704	0.492089	0.489241	0.50186		0.436102	0.427232	0.489679	0.451454
51806.2	0.411876	0.426813	0.351855	0.395553		0.301602	0.362058	0.280532	0.314937		0.522133	0.492619	0.489924	0.502397		0.436366	0.427598	0.489957	0.451753
52579.4	0.412218	0.427132	0.352393	0.395952		0.301983	0.362348	0.281058	0.315328		0.522562	0.493148	0.490606	0.502933		0.436629	0.427963	0.490234	0.452051
53352.6	0.412558	0.427451	0.352929	0.39635		0.302363	0.362637	0.281583	0.315717		0.52299	0.493676	0.491286	0.503468		0.436892	0.428327	0.490511	0.452349
54125.9	0.412899	0.42777	0.353465	0.396747		0.302743	0.362926	0.282106	0.316107		0.523418	0.494202	0.491964	0.504002		0.437155	0.428691	0.490788	0.452647
54899.1	0.413239	0.428089	0.353999	0.397143		0.303122	0.363215	0.282629	0.316495		0.523844	0.494728	0.49264	0.504535		0.437418	0.429055	0.491064	0.452944
55672.3	0.413579	0.428407	0.354533	0.39754		0.303501	0.363504	0.28315	0.316883		0.52427	0.495253	0.493315	0.505067		0.43768	0.429418	0.49134	0.453241
56445.6	0.413918	0.428725	0.355065	0.397935		0.303879	0.363792	0.283671	0.317271		0.524695	0.495777	0.493988	0.505597		0.437942	0.429781	0.491616	0.453538
57218.8	0.414257	0.429042	0.355596	0.39833		0.304256	0.36408	0.28419	0.317658		0.52512	0.496299	0.494659	0.506127		0.438204	0.430143	0.491892	0.453834
57992	0.414595	0.429359	0.356127	0.398725		0.304633	0.364368	0.284708	0.318044		0.525543	0.496821	0.495328	0.506655		0.438465	0.430505	0.492167	0.45413
58765.2	0.414933	0.429676	0.356656	0.399119		0.305009	0.364656	0.285225	0.31843		0.525966	0.497342	0.495996	0.507183		0.438726	0.430866	0.492442	0.454426
59538.5	0.415271	0.429992	0.357184	0.399512		0.305385	0.364943	0.285741	0.318815		0.526389	0.497861	0.496662	0.507709		0.438987	0.431227	0.492716	0.454722
60311.7	0.415608	0.430308	0.357712	0.399905		0.30576	0.36523	0.286256	0.3192		0.52681	0.49838	0.497326	0.508234		0.439248	0.431588	0.492991	0.455017
61084.9	0.415945	0.430624	0.358238	0.400297		0.306135	0.365516	0.28677	0.319584		0.527231	0.498897	0.497989	0.508758		0.439509	0.431947	0.493265	0.455311
61858.1	0.416282	0.430939	0.358763	0.400689		0.306509	0.365803	0.287283	0.319967		0.527651	0.499414	0.49865	0.509281		0.439769	0.432307	0.493539	0.455606
62631.4	0.416618	0.431254	0.359288	0.40108		0.306883	0.366089	0.287794	0.32035		0.528071	0.499929	0.499309	0.509803		0.440029	0.432666	0.493812	0.4559
63404.6	0.416953	0.431568	0.359811	0.401471		0.307256	0.366374	0.288305	0.320733		0.528489	0.500443	0.499967	0.510324		0.440289	0.433025	0.494085	0.456194
64177.8	0.417289	0.431882	0.360333	0.401861		0.307628	0.36666	0.288815	0.321114		0.528907	0.500957	0.500622	0.510844		0.440549	0.433383	0.494358	0.456488
64951	0.417624	0.432196	0.360855	0.40225		0.308	0.366945	0.289323	0.321496		0.529325	0.501469	0.501277	0.511362		0.440808	0.43374	0.494631	0.456781
65724.3	0.417958	0.43251	0.361375	0.40264		0.308372	0.36723	0.289831	0.321877		0.529741	0.50198	0.501929	0.51188		0.441067	0.434097	0.494903	0.457074
66497.5	0.418292	0.432823	0.361894	0.403028		0.308743	0.367514	0.290337	0.322257		0.530157	0.502491	0.50258	0.512397		0.441326	0.434454	0.495175	0.457366
67270.7	0.418626	0.433136	0.362413	0.403416		0.309113	0.367799	0.290843	0.322637		0.530572	0.503	0.50323	0.512912		0.441585	0.43481	0.495447	0.457659
68044	0.418959	0.433448	0.36293	0.403804		0.309483	0.368083	0.291347	0.323016		0.530987	0.503508	0.503877	0.513427		0.441843	0.435166	0.495719	0.457951
68817.2	0.419292	0.43376	0.363447	0.40419		0.309852	0.368366	0.29185	0.323394		0.5314	0.504016	0.504524	0.513941		0.442101	0.435522	0.49599	0.458242
69590.4	0.419625	0.434072	0.363963	0.404577		0.310221	0.36865	0.292353	0.323772		0.531813	0.504522	0.505168	0.514453		0.442359	0.435877	0.496261	0.458534
70363.6	0.419957	0.434383	0.364477	0.404963		0.310589	0.368933	0.292854	0.32415		0.532226	0.505027	0.505811	0.514964		0.442617	0.436231	0.496532	0.458825
71136.9	0.420288	0.434695	0.364991	0.405348		0.310957	0.369216	0.293355	0.324527		0.532637	0.505532	0.506452	0.515475		0.442874	0.436585	0.496802	0.459116
71910.1	0.42062	0.435005	0.365504	0.405733		0.311325	0.369498	0.293854	0.324903		0.533048	0.506035	0.507092	0.515984		0.443131	0.436939	0.497072	0.459406
72683.3	0.420951	0.435316	0.366016	0.406117		0.311691	0.36978	0.294352	0.325279		0.533459	0.506538	0.50773	0.516493		0.443388	0.437292	0.497342	0.459696
73456.5	0.421281	0.435626	0.366526	0.406501		0.312057	0.370062	0.29485	0.325655		0.533868	0.507039	0.508366	0.517		0.443645	0.437645	0.497611	0.459986
74229.8	0.421611	0.435935	0.367036	0.406884		0.312423	0.370344	0.295346	0.32603		0.534277	0.507539	0.509001	0.517506		0.443902	0.437997	0.497881	0.460276
75003	0.421941	0.436245	0.367545	0.407267		0.312788	0.370626	0.295842	0.326404		0.534685	0.508039	0.509635	0.518012		0.444158	0.438349	0.49815	0.460565
75776.2	0.422271	0.436554	0.368053	0.407649		0.313153	0.370907	0.296336	0.326778		0.535093	0.508537	0.510266	0.518516		0.444414	0.4387	0.498418	0.460854
76549.5	0.4226	0.436862	0.368561	0.408031		0.313517	0.371188	0.29683	0.327151		0.5355	0.509035	0.510897	0.519019		0.44467	0.439051	0.498687	0.461142
77322.7	0.422928	0.437171	0.369067	0.408412		0.313881	0.371468	0.297322	0.327524		0.535906	0.509531	0.511525	0.519521		0.444925	0.439401	0.498955	0.461431
78095.9	0.423257	0.437479	0.369572	0.408793		0.314244	0.371748	0.297814	0.327896		0.536311	0.510027	0.512152	0.520023		0.44518	0.439751	0.499223	0.461719
78869.1	0.423584	0.437786	0.370077	0.409173		0.314607	0.372028	0.298305	0.328268		0.536716	0.510521	0.512778	0.520523		0.445436	0.440101	0.499491	0.462006
79642.4	0.423912	0.438094	0.37058	0.409553		0.314969	0.372308	0.298795	0.328639		0.53712	0.511015	0.513402	0.521022		0.44569	0.44045	0.499758	0.462294
80415.6	0.424239	0.438401	0.371083	0.409932		0.315331	0.372588	0.299283	0.32901		0.537524	0.511508	0.514024	0.52152		0.445945	0.440799	0.500025	0.462581
81188.8	0.424566	0.438707	0.371585	0.410311		0.315692	0.372867	0.299771	0.32938		0.537927	0.512	0.514645	0.522018		0.446199	0.441147	0.500292	0.462868
81962	0.424892	0.439014	0.372085	0.410689		0.316052	0.373146	0.300258	0.32975		0.538329	0.51249	0.515265	0.522514		0.446453	0.441495	0.500558	0.463154
82735.3	0.425218	0.43932	0.372585	0.411067		0.316413	0.373424	0.300744	0.330119		0.53873	0.51298	0.515883	0.523009		0.446707	0.441843	0.500824	0.46344
83508.5	0.425544	0.439625	0.373084	0.411444		0.316772	0.373703	0.301229	0.330487		0.539131	0.513469	0.516499	0.523504		0.446961	0.44219	0.50109	0.463726
84281.7	0.425869	0.439931	0.373583	0.41182		0.317132	0.373981	0.301713	0.330856		0.539531	0.513957	0.517114	0.523997		0.447215	0.442536	0.501356	0.464012
85054.9	0.426194	0.440236	0.37408	0.412197		0.31749	0.374259	0.302197	0.331223		0.539931	0.514444	0.517728	0.524489		0.447468	0.442882	0.501622	0.464297
85828.2	0.426518	0.44054	0.374576	0.412572		0.317848	0.374536	0.302679	0.33159		0.540329	0.51493	0.518339	0.524981		0.447721	0.443228	0.501887	0.464582
86601.4	0.426842	0.440844	0.375072	0.412947		0.318206	0.374813	0.30316	0.331957		0.540727	0.515415	0.51895	0.525471		0.447974	0.443573	0.502152	0.464867
87374.6	0.427166	0.441148	0.375566	0.413322		0.318563	0.37509	0.303641	0.332323		0.541125	0.5159	0.519559	0.52596		0.448226	0.443918	0.502416	0.465151
88147.9	0.427489	0.441452	0.37606	0.413696		0.31892	0.375367	0.30412	0.332689		0.541522	0.516383	0.520166	0.526449		0.448478	0.444263	0.502681	0.465436
88921.1	0.427812	0.441755	0.376553	0.41407		0.319276	0.375643	0.304599	0.333054		0.541918	0.516865	0.520772	0.526936		0.44873	0.444607	0.502945	0.465719
89694.3	0.428135	0.442058	0.377045	0.414443		0.319632	0.37592	0.305077	0.333419		0.542313	0.517347	0.521377	0.527423		0.448982	0.44495	0.503208	0.466003
90467.5	0.428457	0.442361	0.377537	0.414816		0.319988	0.376195	0.305554	0.333783		0.542708	0.517827	0.52198	0.527909		0.449234	0.445294	0.503472	0.466286
91240.8	0.428779	0.442663	0.378027	0.415188		0.320342	0.376471	0.30603	0.334147		0.543102	0.518307	0.522582	0.528393		0.449485	0.445636	0.503735	0.466569
92014	0.429101	0.442965	0.378516	0.41556		0.320697	0.376746	0.306505	0.33451		0.543496	0.518786	0.523182	0.528877		0.449736	0.445979	0.503998	0.466852
92787.2	0.429422	0.443267	0.379005	0.415931		0.321051	0.377021	0.306979	0.334873		0.543889	0.519263	0.52378	0.52936		0.449987	0.44632	0.504261	0.467134
93560.4	0.429743	0.443568	0.379493	0.416302		0.321404	0.377296	0.307453	0.335235		0.544281	0.51974	0.524378	0.529841		0.450238	0.446662	0.504523	0.467416
94333.7	0.430063	0.443869	0.37998	0.416672		0.321757	0.377571	0.307925	0.335597		0.544673	0.520216	0.524974	0.530322		0.450489	0.447003	0.504786	0.467698
95106.9	0.430383	0.44417	0.380466	0.417042		0.32211	0.377845	0.308397	0.335958		0.545064	0.520691	0.525568	0.530802		0.450739	0.447344	0.505047	0.46798
95880.1	0.430703	0.444471	0.380951	0.417411		0.322462	0.378119	0.308868	0.336319		0.545454	0.521165	0.526161	0.531281		0.450989	0.447684	0.505309	0.468261
96653.3	0.431022	0.444771	0.381436	0.41778		0.322813	0.378393	0.309338	0.336679		0.545844	0.521639	0.526753	0.531759		0.451239	0.448024	0.505571	0.468542
97426.6	0.431341	0.44507	0.381919	0.418148		0.323164	0.378666	0.309807	0.337039		0.546233	0.522111	0.527343	0.532236		0.451488	0.448363	0.505832	0.468822
98199.8	0.43166	0.44537	0.382402	0.418516		0.323515	0.37894	0.310276	0.337398		0.546621	0.522583	0.527932	0.532712		0.451738	0.448702	0.506093	0.469103
98973	0.431978	0.445669	0.382884	0.418883		0.323865	0.379213	0.310743	0.337757		0.547009	0.523053	0.528519	0.533188		0.451987	0.449041	0.506353	0.469383
99746.3	0.432296	0.445968	0.383365	0.41925		0.324215	0.379485	0.31121	0.338116		0.547396	0.523523	0.529105	0.533662		0.452236	0.449379	0.506613	0.469662
100519	0.432613	0.446266	0.383846	0.419617		0.324564	0.379758	0.311675	0.338473		0.547783	0.523992	0.529689	0.534135		0.452484	0.449717	0.506873	0.469942
101293	0.432931	0.446564	0.384325	0.419983		0.324913	0.38003	0.31214	0.338831		0.548168	0.52446	0.530273	0.534608		0.452733	0.450054	0.507133	0.470221
102066	0.433247	0.446862	0.384804	0.420348		0.325261	0.380302	0.312605	0.339188		0.548554	0.524927	0.530854	0.535079		0.452981	0.450391	0.507393	0.4705
102839	0.433564	0.44716	0.385282	0.420713		0.325609	0.380573	0.313068	0.339544		0.548938	0.525393	0.531435	0.53555		0.453229	0.450727	0.507652	0.470778
103612	0.43388	0.447457	0.385759	0.421078		0.325956	0.380845	0.31353	0.339901		0.549322	0.525858	0.532014	0.53602		0.453477	0.451063	0.507911	0.471057
104386	0.434196	0.447754	0.386235	0.421442		0.326303	0.381116	0.313992	0.340256		0.549706	0.526323	0.532592	0.536489		0.453724	0.451399	0.50817	0.471335
105159	0.434511	0.44805	0.386711	0.421805		0.32665	0.381387	0.314453	0.340611		0.550088	0.526786	0.533168	0.536956		0.453972	0.451734	0.508428	0.471613
105932	0.434826	0.448346	0.387185	0.422168		0.326996	0.381657	0.314913	0.340966		0.55047	0.527249	0.533743	0.537423		0.454219	0.452069	0.508687	0.47189
106705	0.435141	0.448642	0.387659	0.422531		0.327342	0.381928	0.315372	0.34132		0.550852	0.527711	0.534316	0.53789		0.454466	0.452404	0.508945	0.472167
107479	0.435455	0.448938	0.388132	0.422893		0.327687	0.382198	0.315831	0.341674		0.551233	0.528172	0.534889	0.538355		0.454712	0.452738	0.509202	0.472444
108252	0.435769	0.449233	0.388605	0.423255		0.328031	0.382467	0.316288	0.342027		0.551613	0.528632	0.53546	0.538819		0.454959	0.453072	0.50946	0.472721
109025	0.436083	0.449528	0.389076	0.423616		0.328376	0.382737	0.316745	0.34238		0.551993	0.529091	0.536029	0.539282		0.455205	0.453405	0.509717	0.472997
109798	0.436396	0.449823	0.389547	0.423977		0.32872	0.383006	0.317201	0.342732		0.552372	0.529549	0.536597	0.539745		0.455451	0.453738	0.509974	0.473273
110571	0.436709	0.450117	0.390017	0.424337		0.329063	0.383275	0.317656	0.343084		0.55275	0.530007	0.537164	0.540207		0.455697	0.45407	0.510231	0.473549
111345	0.437022	0.450411	0.390486	0.424697		0.329406	0.383544	0.318111	0.343436		0.553128	0.530464	0.53773	0.540667		0.455943	0.454402	0.510487	0.473824
112118	0.437334	0.450705	0.390955	0.425057		0.329748	0.383813	0.318565	0.343787		0.553505	0.530919	0.538294	0.541127		0.456188	0.454734	0.510743	0.474099
112891	0.437646	0.450998	0.391422	0.425416		0.330091	0.384081	0.319018	0.344137		0.553882	0.531374	0.538857	0.541586		0.456433	0.455065	0.510999	0.474374
113664	0.437957	0.451291	0.391889	0.425774		0.330432	0.384349	0.31947	0.344488		0.554258	0.531828	0.539419	0.542044		0.456678	0.455396	0.511255	0.474649
114438	0.438268	0.451584	0.392355	0.426132		0.330773	0.384617	0.319921	0.344837		0.554633	0.532282	0.539979	0.542502		0.456923	0.455727	0.51151	0.474923
115211	0.438579	0.451877	0.39282	0.42649		0.331114	0.384884	0.320372	0.345186		0.555008	0.532734	0.540538	0.542958		0.457167	0.456057	0.511765	0.475197
115984	0.43889	0.452169	0.393285	0.426847		0.331455	0.385152	0.320821	0.345535		0.555382	0.533186	0.541096	0.543414		0.457412	0.456386	0.51202	0.475471
116757	0.4392	0.452461	0.393749	0.427204		0.331795	0.385419	0.321271	0.345884		0.555756	0.533637	0.541652	0.543868		0.457656	0.456716	0.512275	0.475745
117530	0.43951	0.452752	0.394212	0.42756		0.332134	0.385685	0.321719	0.346231		0.556129	0.534087	0.542207	0.544322		0.457899	0.457045	0.512529	0.476018
118304	0.439819	0.453043	0.394674	0.427916		0.332473	0.385952	0.322166	0.346579		0.556501	0.534536	0.542761	0.544775		0.458143	0.457373	0.512783	0.476291
119077	0.440128	0.453334	0.395136	0.428271		0.332812	0.386218	0.322613	0.346926		0.556873	0.534984	0.543314	0.545227		0.458387	0.457701	0.513037	0.476564
119850	0.440437	0.453625	0.395597	0.428626		0.33315	0.386484	0.323059	0.347273		0.557244	0.535431	0.543865	0.545678		0.45863	0.458029	0.513291	0.476836
120623	0.440746	0.453915	0.396057	0.428981		0.333488	0.38675	0.323505	0.347619		0.557614	0.535878	0.544415	0.546128		0.458873	0.458356	0.513544	0.477108
121397	0.441054	0.454205	0.396516	0.429335		0.333825	0.387015	0.323949	0.347964		0.557984	0.536324	0.544964	0.546578		0.459115	0.458683	0.513797	0.47738
122170	0.441361	0.454495	0.396974	0.429688		0.334162	0.387281	0.324393	0.34831		0.558354	0.536769	0.545511	0.547027		0.459358	0.45901	0.51405	0.477652
122943	0.441669	0.454784	0.397432	0.430041		0.334499	0.387546	0.324836	0.348655		0.558723	0.537213	0.546058	0.547474		0.4596	0.459336	0.514302	0.477923
123716	0.441976	0.455073	0.397889	0.430394		0.334835	0.38781	0.325278	0.348999		0.559091	0.537656	0.546603	0.547921		0.459843	0.459662	0.514555	0.478194
124490	0.442283	0.455362	0.398346	0.430746		0.335171	0.388075	0.32572	0.349343		0.559458	0.538099	0.547146	0.548367		0.460084	0.459987	0.514807	0.478465
125263	0.442589	0.455651	0.398801	0.431098		0.335506	0.388339	0.326161	0.349686		0.559825	0.538541	0.547689	0.548813		0.460326	0.460312	0.515059	0.478735
126036	0.442895	0.455939	0.399256	0.431449		0.335841	0.388603	0.326601	0.35003		0.560192	0.538982	0.54823	0.549257		0.460568	0.460637	0.51531	0.479006
126809	0.443201	0.456227	0.39971	0.4318		0.336175	0.388867	0.32704	0.350372		0.560558	0.539422	0.54877	0.549701		0.460809	0.460961	0.515562	0.479276
127582	0.443506	0.456514	0.400164	0.432151		0.336509	0.389131	0.327479	0.350715		0.560923	0.539861	0.549309	0.550143		0.46105	0.461285	0.515813	0.479545
128356	0.443811	0.456802	0.400616	0.432501		0.336843	0.389394	0.327917	0.351056		0.561288	0.5403	0.549846	0.550585		0.461291	0.461609	0.516064	0.479815
129129	0.444116	0.457089	0.401068	0.43285		0.337176	0.389657	0.328354	0.351398		0.561652	0.540737	0.550383	0.551026		0.461531	0.461932	0.516314	0.480084
129902	0.444421	0.457376	0.40152	0.4332		0.337509	0.38992	0.328791	0.351739		0.562015	0.541174	0.550918	0.551467		0.461772	0.462254	0.516564	0.480353
130675	0.444725	0.457662	0.40197	0.433548		0.337841	0.390182	0.329227	0.352079		0.562378	0.541611	0.551452	0.551906		0.462012	0.462577	0.516815	0.480621
131449	0.445028	0.457948	0.40242	0.433897		0.338173	0.390444	0.329662	0.35242		0.562741	0.542046	0.551984	0.552345		0.462252	0.462899	0.517064	0.48089
132222	0.445332	0.458234	0.402869	0.434245		0.338505	0.390707	0.330096	0.352759		0.563103	0.54248	0.552516	0.552782		0.462492	0.46322	0.517314	0.481158
132995	0.445635	0.458519	0.403318	0.434592		0.338836	0.390968	0.33053	0.353099		0.563464	0.542914	0.553046	0.553219		0.462732	0.463541	0.517563	0.481425
133768	0.445938	0.458805	0.403765	0.434939		0.339167	0.39123	0.330963	0.353438		0.563825	0.543347	0.553575	0.553655		0.462971	0.463862	0.517812	0.481693
134541	0.44624	0.459089	0.404212	0.435286		0.339497	0.391491	0.331396	0.353776		0.564185	0.543779	0.554103	0.554091		0.46321	0.464183	0.518061	0.48196
135315	0.446542	0.459374	0.404659	0.435632		0.339827	0.391752	0.331827	0.354114		0.564544	0.544211	0.554629	0.554525		0.463449	0.464503	0.51831	0.482227
136088	0.446844	0.459658	0.405104	0.435977		0.340157	0.392013	0.332258	0.354452		0.564903	0.544641	0.555155	0.554959		0.463688	0.464823	0.518558	0.482494
136861	0.447145	0.459942	0.405549	0.436323		0.340486	0.392274	0.332688	0.354789		0.565262	0.545071	0.555679	0.555392		0.463926	0.465142	0.518806	0.48276
137634	0.447447	0.460226	0.405993	0.436668		0.340815	0.392534	0.333118	0.355126		0.565619	0.5455	0.556202	0.555824		0.464165	0.465461	0.519054	0.483027
138408	0.447747	0.46051	0.406437	0.437012		0.341143	0.392794	0.333547	0.355462		0.565977	0.545929	0.556724	0.556255		0.464403	0.465779	0.519302	0.483292
139181	0.448048	0.460793	0.40688	0.437356		0.341471	0.393054	0.333975	0.355798		0.566333	0.546356	0.557245	0.556686		0.464641	0.466098	0.519549	0.483558
139954	0.448348	0.461076	0.407322	0.4377		0.341799	0.393314	0.334403	0.356134		0.56669	0.546783	0.557764	0.557115		0.464878	0.466415	0.519796	0.483824
140727	0.448648	0.461358	0.407763	0.438043		0.342126	0.393573	0.33483	0.356469		0.567045	0.547209	0.558283	0.557544		0.465116	0.466733	0.520043	0.484089
141500	0.448947	0.461641	0.408204	0.438386		0.342453	0.393833	0.335256	0.356804		0.5674	0.547634	0.5588	0.557972		0.465353	0.46705	0.52029	0.484353
142274	0.449246	0.461923	0.408644	0.438728		0.342779	0.394092	0.335681	0.357139		0.567755	0.548059	0.559316	0.5584		0.46559	0.467367	0.520536	0.484618
143047	0.449545	0.462204	0.409083	0.43907		0.343105	0.39435	0.336106	0.357473		0.568109	0.548482	0.559831	0.558826		0.465827	0.467683	0.520782	0.484882
143820	0.449844	0.462486	0.409522	0.439412		0.343431	0.394609	0.33653	0.357806		0.568462	0.548905	0.560345	0.559252		0.466064	0.467999	0.521028	0.485147
144593	0.450142	0.462767	0.40996	0.439753		0.343756	0.394867	0.336954	0.358139		0.568815	0.549328	0.560858	0.559677		0.4663	0.468315	0.521274	0.48541
145367	0.45044	0.463048	0.410397	0.440093		0.344081	0.395125	0.337377	0.358472		0.569167	0.549749	0.561369	0.560101		0.466537	0.46863	0.52152	0.485674
146140	0.450737	0.463328	0.410834	0.440434		0.344406	0.395383	0.337799	0.358805		0.569519	0.55017	0.561879	0.560524		0.466773	0.468945	0.521765	0.485937
146913	0.451035	0.463608	0.41127	0.440774		0.34473	0.39564	0.338221	0.359137		0.56987	0.55059	0.562389	0.560947		0.467009	0.46926	0.52201	0.4862
147686	0.451332	0.463888	0.411705	0.441113		0.345053	0.395898	0.338641	0.359468		0.570221	0.551009	0.562897	0.561369		0.467244	0.469574	0.522254	0.486463
148460	0.451628	0.464168	0.41214	0.441452		0.345377	0.396155	0.339062	0.359799		0.570571	0.551427	0.563404	0.56179		0.46748	0.469887	0.522499	0.486725
149233	0.451925	0.464448	0.412574	0.441791		0.3457	0.396411	0.339481	0.36013		0.57092	0.551845	0.56391	0.56221		0.467715	0.470201	0.522743	0.486988
150006	0.452221	0.464727	0.413007	0.442129		0.346022	0.396668	0.3399	0.360461		0.571269	0.552262	0.564414	0.56263		0.46795	0.470514	0.522987	0.48725
150779	0.452516	0.465005	0.41344	0.442467		0.346345	0.396924	0.340319	0.360791		0.571618	0.552678	0.564918	0.563048		0.468185	0.470827	0.523231	0.487511
151552	0.452812	0.465284	0.413872	0.442804		0.346666	0.397181	0.340736	0.36112		0.571965	0.553094	0.56542	0.563466		0.46842	0.471139	0.523474	0.487773
152326	0.453107	0.465562	0.414303	0.443141		0.346988	0.397437	0.341153	0.36145		0.572313	0.553508	0.565922	0.563884		0.468654	0.471451	0.523718	0.488034
153099	0.453401	0.46584	0.414734	0.443478		0.347309	0.397692	0.34157	0.361779		0.57266	0.553922	0.566422	0.5643		0.468888	0.471763	0.523961	0.488295
153872	0.453696	0.466118	0.415164	0.443814		0.34763	0.397948	0.341985	0.362107		0.573006	0.554336	0.566921	0.564716		0.469122	0.472074	0.524204	0.488556
154645	0.45399	0.466395	0.415593	0.44415		0.34795	0.398203	0.342401	0.362435		0.573352	0.554748	0.567419	0.565131		0.469356	0.472385	0.524446	0.488816
155419	0.454284	0.466673	0.416022	0.444485		0.34827	0.398458	0.342815	0.362763		0.573697	0.55516	0.567916	0.565545		0.46959	0.472696	0.524688	0.489076
156192	0.454577	0.466949	0.41645	0.44482		0.348589	0.398713	0.343229	0.36309		0.574041	0.555571	0.568412	0.565958		0.469823	0.473006	0.524931	0.489336
156965	0.45487	0.467226	0.416878	0.445154		0.348909	0.398967	0.343642	0.363417		0.574386	0.555981	0.568907	0.566371		0.470056	0.473316	0.525172	0.489596
157738	0.455163	0.467502	0.417304	0.445489		0.349228	0.399221	0.344055	0.363744		0.574729	0.556391	0.569401	0.566783		0.470289	0.473625	0.525414	0.489855
158511	0.455456	0.467778	0.417731	0.445822		0.349546	0.399476	0.344467	0.36407		0.575072	0.5568	0.569893	0.567194		0.470522	0.473934	0.525655	0.490115
159285	0.455748	0.468054	0.418156	0.446156		0.349864	0.399729	0.344878	0.364396		0.575415	0.557208	0.570385	0.567604		0.470755	0.474243	0.525897	0.490374
160058	0.45604	0.468329	0.418581	0.446489		0.350182	0.399983	0.345289	0.364721		0.575757	0.557615	0.570875	0.568014		0.470987	0.474552	0.526137	0.490632
160831	0.456331	0.468605	0.419005	0.446821		0.350499	0.400236	0.345699	0.365046		0.576098	0.558022	0.571365	0.568423		0.47122	0.47486	0.526378	0.490891
161604	0.456623	0.468879	0.419429	0.447153		0.350816	0.40049	0.346109	0.365371		0.576439	0.558428	0.571853	0.568831		0.471452	0.475167	0.526619	0.491149
162378	0.456914	0.469154	0.419852	0.447485		0.351133	0.400743	0.346518	0.365695		0.57678	0.558833	0.57234	0.569239		0.471683	0.475475	0.526859	0.491407
163151	0.457204	0.469428	0.420274	0.447817		0.351449	0.400995	0.346926	0.366019		0.57712	0.559238	0.572826	0.569645		0.471915	0.475782	0.527099	0.491664
163924	0.457495	0.469702	0.420696	0.448148		0.351765	0.401248	0.347334	0.366343		0.577459	0.559642	0.573312	0.570051		0.472147	0.476089	0.527339	0.491922
164697	0.457785	0.469976	0.421117	0.448478		0.352081	0.4015	0.347741	0.366666		0.577798	0.560045	0.573796	0.570457		0.472378	0.476395	0.527578	0.492179
165471	0.458074	0.47025	0.421537	0.448808		0.352396	0.401752	0.348147	0.366989		0.578136	0.560448	0.574279	0.570861		0.472609	0.476701	0.527817	0.492436
166244	0.458364	0.470523	0.421957	0.449138		0.352711	0.402004	0.348553	0.367311		0.578474	0.560849	0.574761	0.571265		0.47284	0.477006	0.528056	0.492692
167017	0.458653	0.470796	0.422376	0.449468		0.353025	0.402255	0.348959	0.367633		0.578811	0.56125	0.575242	0.571668		0.47307	0.477312	0.528295	0.492949
167790	0.458942	0.471069	0.422795	0.449797		0.353339	0.402507	0.349363	0.367955		0.579148	0.561651	0.575722	0.57207		0.473301	0.477617	0.528534	0.493205
168563	0.45923	0.471341	0.423213	0.450125		0.353653	0.402758	0.349767	0.368276		0.579484	0.56205	0.5762	0.572472		0.473531	0.477921	0.528772	0.493461
169337	0.459519	0.471613	0.42363	0.450453		0.353966	0.403009	0.350171	0.368597		0.57982	0.562449	0.576678	0.572873		0.473761	0.478226	0.52901	0.493716
170110	0.459807	0.471885	0.424047	0.450781		0.354279	0.40326	0.350574	0.368918		0.580155	0.562848	0.577155	0.573273		0.473991	0.47853	0.529248	0.493972
170883	0.460094	0.472157	0.424463	0.451109		0.354592	0.40351	0.350976	0.369238		0.58049	0.563245	0.577631	0.573672		0.474221	0.478833	0.529486	0.494227
171656	0.460382	0.472428	0.424879	0.451436		0.354905	0.40376	0.351378	0.369558		0.580824	0.563642	0.578106	0.574071		0.47445	0.479136	0.529723	0.494482
172430	0.460669	0.472699	0.425293	0.451763		0.355217	0.40401	0.351779	0.369877		0.581158	0.564038	0.578579	0.574469		0.474679	0.479439	0.52996	0.494736
173203	0.460955	0.47297	0.425708	0.452089		0.355528	0.40426	0.35218	0.370196		0.581491	0.564434	0.579052	0.574866		0.474909	0.479742	0.530197	0.494991
173976	0.461242	0.47324	0.426121	0.452415		0.355839	0.40451	0.35258	0.370515		0.581824	0.564829	0.579524	0.575263		0.475137	0.480044	0.530434	0.495245
174749	0.461528	0.473511	0.426534	0.45274		0.35615	0.404759	0.352979	0.370833		0.582156	0.565223	0.579994	0.575659		0.475366	0.480346	0.530671	0.495499
175522	0.461814	0.47378	0.426947	0.453066		0.356461	0.405008	0.353378	0.371151		0.582488	0.565616	0.580464	0.576054		0.475595	0.480647	0.530907	0.495753
176296	0.462099	0.47405	0.427359	0.45339		0.356771	0.405257	0.353776	0.371469		0.582819	0.566009	0.580933	0.576449		0.475823	0.480949	0.531143	0.496006
177069	0.462385	0.47432	0.42777	0.453715		0.357081	0.405506	0.354174	0.371786		0.58315	0.566401	0.5814	0.576842		0.476051	0.481249	0.531379	0.496259
177842	0.462669	0.474589	0.428181	0.454039		0.357391	0.405755	0.354571	0.372103		0.58348	0.566793	0.581867	0.577235		0.476279	0.48155	0.531615	0.496512
178615	0.462954	0.474858	0.428591	0.454362		0.3577	0.406003	0.354968	0.37242		0.583809	0.567183	0.582333	0.577628		0.476507	0.48185	0.53185	0.496765
179389	0.463238	0.475126	0.429	0.454686		0.358009	0.406251	0.355364	0.372736		0.584139	0.567573	0.582797	0.578019		0.476734	0.48215	0.532085	0.497017
180162	0.463523	0.475395	0.429409	0.455008		0.358317	0.406499	0.355759	0.373052		0.584467	0.567963	0.583261	0.57841		0.476962	0.482449	0.53232	0.497269
180935	0.463806	0.475663	0.429817	0.455331		0.358626	0.406746	0.356154	0.373368		0.584795	0.568352	0.583724	0.578801		0.477189	0.482749	0.532555	0.497521
181708	0.46409	0.475931	0.430225	0.455653		0.358933	0.406994	0.356549	0.373683		0.585123	0.56874	0.584186	0.57919		0.477416	0.483047	0.532789	0.497773
182482	0.464373	0.476198	0.430632	0.455975		0.359241	0.407241	0.356942	0.373998		0.58545	0.569127	0.584646	0.579579		0.477643	0.483346	0.533023	0.498025
183255	0.464656	0.476465	0.431039	0.456296		0.359548	0.407488	0.357335	0.374312		0.585777	0.569514	0.585106	0.579967		0.477869	0.483644	0.533257	0.498276
184028	0.464938	0.476732	0.431445	0.456617		0.359855	0.407735	0.357728	0.374626		0.586103	0.5699	0.585565	0.580355		0.478095	0.483942	0.533491	0.498527
184801	0.465221	0.476999	0.43185	0.456938		0.360161	0.407981	0.35812	0.37494		0.586429	0.570285	0.586023	0.580742		0.478322	0.484239	0.533725	0.498777
185574	0.465503	0.477266	0.432255	0.457258		0.360468	0.408228	0.358512	0.375253		0.586754	0.57067	0.586479	0.581128		0.478548	0.484536	0.533958	0.499028
186348	0.465784	0.477532	0.432659	0.457578		0.360773	0.408474	0.358903	0.375566		0.587079	0.571054	0.586935	0.581513		0.478774	0.484833	0.534191	0.499278
187121	0.466066	0.477798	0.433062	0.457897		0.361079	0.40872	0.359293	0.375879		0.587403	0.571437	0.58739	0.581898		0.478999	0.48513	0.534424	0.499528
187894	0.466347	0.478064	0.433465	0.458217		0.361384	0.408966	0.359683	0.376192		0.587727	0.57182	0.587844	0.582282		0.479225	0.485426	0.534657	0.499778
188667	0.466628	0.478329	0.433868	0.458535		0.361689	0.409211	0.360072	0.376504		0.58805	0.572202	0.588297	0.582666		0.47945	0.485722	0.534889	0.500027
189441	0.466908	0.478594	0.43427	0.458854		0.361993	0.409456	0.360461	0.376815		0.588373	0.572584	0.588749	0.583049		0.479675	0.486017	0.535122	0.500277
190214	0.467189	0.478859	0.434671	0.459172		0.362297	0.409701	0.36085	0.377127		0.588695	0.572965	0.5892	0.583431		0.4799	0.486312	0.535354	0.500526
190987	0.467469	0.479124	0.435072	0.459489		0.362601	0.409946	0.361237	0.377438		0.589017	0.573345	0.58965	0.583812		0.480124	0.486607	0.535586	0.500775
191760	0.467748	0.479388	0.435472	0.459807		0.362905	0.410191	0.361624	0.377748		0.589338	0.573724	0.5901	0.584193		0.480349	0.486902	0.535817	0.501023
192533	0.468028	0.479652	0.435871	0.460124		0.363208	0.410435	0.362011	0.378059		0.589659	0.574103	0.590548	0.584573		0.480573	0.487196	0.536048	0.501272
193307	0.468307	0.479916	0.43627	0.46044		0.363511	0.41068	0.362397	0.378369		0.589979	0.574481	0.590995	0.584952		0.480797	0.48749	0.53628	0.50152
194080	0.468586	0.48018	0.436669	0.460756		0.363813	0.410924	0.362783	0.378678		0.590299	0.574859	0.591442	0.585331		0.481021	0.487783	0.536511	0.501767
194853	0.468864	0.480443	0.437067	0.461072		0.364115	0.411167	0.363168	0.378987		0.590619	0.575236	0.591887	0.585709		0.481245	0.488077	0.536741	0.502015
195626	0.469143	0.480706	0.437464	0.461388		0.364417	0.411411	0.363552	0.379296		0.590938	0.575612	0.592331	0.586087		0.481469	0.48837	0.536972	0.502262
196400	0.469421	0.480969	0.437861	0.461703		0.364719	0.411654	0.363936	0.379605		0.591256	0.575988	0.592775	0.586463		0.481692	0.488662	0.537202	0.50251
197173	0.469698	0.481232	0.438257	0.462018		0.36502	0.411898	0.36432	0.379913		0.591574	0.576363	0.593218	0.58684		0.481915	0.488954	0.537432	0.502757
197946	0.469976	0.481494	0.438653	0.462332		0.365321	0.412141	0.364703	0.380221		0.591891	0.576737	0.593659	0.587215		0.482138	0.489246	0.537662	0.503003
198719	0.470253	0.481756	0.439048	0.462646		0.365621	0.412383	0.365085	0.380529		0.592208	0.577111	0.5941	0.58759		0.482361	0.489538	0.537891	0.50325
199493	0.47053	0.482018	0.439442	0.46296		0.365922	0.412626	0.365467	0.380836		0.592525	0.577484	0.59454	0.587964		0.482584	0.489829	0.538121	0.503496
200266	0.470806	0.482279	0.439836	0.463273		0.366221	0.412868	0.365848	0.381143		0.592841	0.577857	0.594979	0.588338		0.482806	0.49012	0.53835	0.503742
201039	0.471082	0.482541	0.440229	0.463586		0.366521	0.41311	0.366229	0.38145		0.593157	0.578228	0.595417	0.58871		0.483028	0.490411	0.538579	0.503988
201812	0.471358	0.482802	0.440622	0.463899		0.36682	0.413352	0.36661	0.381756		0.593472	0.5786	0.595854	0.589083		0.48325	0.490701	0.538808	0.504233
202585	0.471634	0.483062	0.441015	0.464211		0.367119	0.413594	0.366989	0.382062		0.593786	0.57897	0.596291	0.589454		0.483472	0.490991	0.539036	0.504478
203359	0.47191	0.483323	0.441406	0.464523		0.367418	0.413836	0.367369	0.382367		0.594101	0.57934	0.596726	0.589825		0.483694	0.491281	0.539264	0.504723
204132	0.472185	0.483583	0.441798	0.464834		0.367716	0.414077	0.367747	0.382673		0.594414	0.57971	0.59716	0.590195		0.483915	0.49157	0.539493	0.504968
204905	0.47246	0.483843	0.442188	0.465145		0.368014	0.414318	0.368126	0.382978		0.594728	0.580078	0.597594	0.590565		0.484137	0.491859	0.53972	0.505213
205678	0.472734	0.484103	0.442578	0.465456		0.368312	0.414559	0.368503	0.383282		0.59504	0.580446	0.598027	0.590934		0.484358	0.492148	0.539948	0.505457
206452	0.473009	0.484362	0.442968	0.465767		0.368609	0.4148	0.368881	0.383587		0.595353	0.580814	0.598458	0.591302		0.484579	0.492436	0.540175	0.505701
207225	0.473283	0.484622	0.443357	0.466077		0.368906	0.41504	0.369257	0.383891		0.595665	0.581181	0.598889	0.59167		0.4848	0.492724	0.540403	0.505945
207998	0.473556	0.484881	0.443745	0.466387		0.369203	0.41528	0.369634	0.384194		0.595976	0.581547	0.599319	0.592037		0.48502	0.493012	0.54063	0.506189
208771	0.47383	0.485139	0.444133	0.466696		0.369499	0.415521	0.370009	0.384497		0.596287	0.581913	0.599748	0.592404		0.485241	0.4933	0.540857	0.506432
209544	0.474103	0.485398	0.444521	0.467005		0.369795	0.41576	0.370385	0.3848		0.596598	0.582278	0.600176	0.59277		0.485461	0.493587	0.541083	0.506675
210318	0.474376	0.485656	0.444908	0.467314		0.370091	0.416	0.370759	0.385103		0.596908	0.582642	0.600604	0.593135		0.485681	0.493874	0.541309	0.506918
211091	0.474649	0.485914	0.445294	0.467622		0.370387	0.41624	0.371134	0.385405		0.597217	0.583006	0.60103	0.593499		0.485901	0.49416	0.541536	0.507161
211864	0.474921	0.486172	0.44568	0.46793		0.370682	0.416479	0.371507	0.385707		0.597526	0.583369	0.601456	0.593863		0.48612	0.494446	0.541762	0.507403
212637	0.475193	0.486429	0.446065	0.468238		0.370977	0.416718	0.371881	0.386009		0.597835	0.583732	0.601881	0.594227		0.48634	0.494732	0.541987	0.507646
213411	0.475465	0.486687	0.44645	0.468545		0.371271	0.416957	0.372253	0.386311		0.598143	0.584094	0.602304	0.594589		0.486559	0.495018	0.542213	0.507888
214184	0.475736	0.486944	0.446834	0.468852		0.371565	0.417195	0.372626	0.386612		0.598451	0.584455	0.602727	0.594951		0.486778	0.495303	0.542438	0.50813
214957	0.476008	0.4872	0.447217	0.469159		0.371859	0.417434	0.372997	0.386912		0.598758	0.584816	0.603149	0.595313		0.486997	0.495588	0.542663	0.508371
215730	0.476279	0.487457	0.447601	0.469465		0.372153	0.417672	0.373369	0.387213		0.599065	0.585176	0.603571	0.595674		0.487216	0.495873	0.542888	0.508613
216503	0.47655	0.487713	0.447983	0.469771		0.372446	0.41791	0.373739	0.387513		0.599371	0.585536	0.603991	0.596034		0.487435	0.496157	0.543113	0.508854
217277	0.47682	0.487969	0.448365	0.470076		0.372739	0.418148	0.37411	0.387813		0.599677	0.585895	0.604411	0.596393		0.487653	0.496441	0.543337	0.509095
218050	0.47709	0.488225	0.448747	0.470382		0.373032	0.418386	0.374479	0.388112		0.599983	0.586253	0.604829	0.596752		0.487871	0.496725	0.543561	0.509335
218823	0.47736	0.488481	0.449128	0.470686		0.373324	0.418623	0.374849	0.388411		0.600288	0.586611	0.605247	0.597111		0.488089	0.497008	0.543785	0.509576
219596	0.47763	0.488736	0.449508	0.470991		0.373616	0.418861	0.375218	0.38871		0.600593	0.586968	0.605664	0.597468		0.488307	0.497291	0.544009	0.509816
220370	0.477899	0.488991	0.449888	0.471295		0.373908	0.419098	0.375586	0.389009		0.600897	0.587325	0.60608	0.597826		0.488525	0.497574	0.544233	0.510056
221143	0.478168	0.489246	0.450268	0.471599		0.3742	0.419335	0.375954	0.389307		0.601201	0.587681	0.606495	0.598182		0.488743	0.497857	0.544456	0.510296
221916	0.478437	0.4895	0.450647	0.471903		0.374491	0.419571	0.376321	0.389605		0.601504	0.588036	0.60691	0.598538		0.48896	0.498139	0.544679	0.510535
222689	0.478706	0.489754	0.451025	0.472206		0.374782	0.419808	0.376688	0.389902		0.601807	0.588391	0.607324	0.598893		0.489177	0.498421	0.544902	0.510774
223463	0.478974	0.490008	0.451403	0.472509		0.375072	0.420044	0.377055	0.390199		0.602109	0.588745	0.607736	0.599248		0.489394	0.498702	0.545125	0.511014
224236	0.479242	0.490262	0.45178	0.472811		0.375363	0.42028	0.37742	0.390496		0.602411	0.589099	0.608148	0.599602		0.489611	0.498984	0.545348	0.511252
225009	0.47951	0.490516	0.452157	0.473113		0.375653	0.420516	0.377786	0.390793		0.602712	0.589452	0.608559	0.599956		0.489827	0.499264	0.54557	0.511491
225782	0.479777	0.490769	0.452534	0.473415		0.375942	0.420752	0.378151	0.391089		0.603014	0.589805	0.60897	0.600309		0.490044	0.499545	0.545792	0.511729
226555	0.480044	0.491022	0.452909	0.473717		0.376232	0.420987	0.378515	0.391385		0.603314	0.590157	0.609379	0.600661		0.49026	0.499826	0.546014	0.511968
227329	0.480311	0.491275	0.453285	0.474018		0.376521	0.421222	0.37888	0.391681		0.603614	0.590508	0.609788	0.601013		0.490476	0.500106	0.546236	0.512206
228102	0.480578	0.491528	0.45366	0.474319		0.37681	0.421457	0.379243	0.391976		0.603914	0.590859	0.610195	0.601364		0.490692	0.500385	0.546457	0.512443
228875	0.480845	0.49178	0.454034	0.474619		0.377098	0.421692	0.379606	0.392271		0.604213	0.591209	0.610602	0.601714		0.490908	0.500665	0.546679	0.512681
229648	0.481111	0.492032	0.454408	0.474919		0.377386	0.421927	0.379969	0.392566		0.604512	0.591559	0.611009	0.602064		0.491123	0.500944	0.5469	0.512918
230422	0.481377	0.492284	0.454781	0.475219		0.377674	0.422162	0.380331	0.392861		0.604811	0.591908	0.611414	0.602414		0.491339	0.501223	0.547121	0.513155
231195	0.481642	0.492535	0.455154	0.475519		0.377962	0.422396	0.380693	0.393155		0.605109	0.592256	0.611819	0.602762		0.491554	0.501501	0.547341	0.513392
231968	0.481908	0.492787	0.455526	0.475818		0.378249	0.42263	0.381054	0.393449		0.605406	0.592604	0.612222	0.603111		0.491769	0.50178	0.547562	0.513629
232741	0.482173	0.493038	0.455898	0.476117		0.378536	0.422864	0.381415	0.393742		0.605704	0.592952	0.612625	0.603458		0.491984	0.502058	0.547782	0.513865
233514	0.482438	0.493289	0.456269	0.476415		0.378823	0.423098	0.381775	0.394036		0.606	0.593298	0.613027	0.603805		0.492199	0.502335	0.548002	0.514101
234288	0.482702	0.493539	0.45664	0.476713		0.379109	0.423331	0.382135	0.394329		0.606297	0.593645	0.613429	0.604152		0.492413	0.502613	0.548222	0.514337
235061	0.482967	0.49379	0.45701	0.477011		0.379395	0.423565	0.382495	0.394621		0.606592	0.59399	0.613829	0.604498		0.492628	0.50289	0.548442	0.514573
235834	0.483231	0.49404	0.45738	0.477309		0.379681	0.423798	0.382854	0.394914		0.606888	0.594335	0.614229	0.604843		0.492842	0.503166	0.548661	0.514809
236607	0.483494	0.49429	0.45775	0.477606		0.379967	0.424031	0.383212	0.395206		0.607183	0.59468	0.614628	0.605187		0.493056	0.503443	0.548881	0.515044
237381	0.483758	0.49454	0.458118	0.477903		0.380252	0.424264	0.38357	0.395497		0.607477	0.595024	0.615026	0.605532		0.493269	0.503719	0.5491	0.515279
238154	0.484021	0.494789	0.458487	0.478199		0.380537	0.424496	0.383928	0.395789		0.607772	0.595367	0.615423	0.605875		0.493483	0.503995	0.549319	0.515514
238927	0.484284	0.495038	0.458855	0.478495		0.380822	0.424729	0.384285	0.39608		0.608065	0.59571	0.61582	0.606218		0.493697	0.504271	0.549537	0.515749
239700	0.484547	0.495287	0.459222	0.478791		0.381106	0.424961	0.384642	0.396371		0.608359	0.596052	0.616215	0.60656		0.49391	0.504546	0.549756	0.515983
240474	0.48481	0.495536	0.459589	0.479087		0.38139	0.425193	0.384998	0.396661		0.608652	0.596394	0.61661	0.606902		0.494123	0.504821	0.549974	0.516217
241247	0.485072	0.495785	0.459955	0.479382		0.381674	0.425425	0.385354	0.396952		0.608944	0.596735	0.617005	0.607243		0.494336	0.505096	0.550192	0.516451
242020	0.485334	0.496033	0.460321	0.479677		0.381958	0.425656	0.385709	0.397241		0.609236	0.597076	0.617398	0.607584		0.494549	0.50537	0.55041	0.516685
242793	0.485596	0.496281	0.460686	0.479971		0.382241	0.425888	0.386064	0.397531		0.609528	0.597416	0.617791	0.607924		0.494761	0.505644	0.550627	0.516919
243566	0.485857	0.496529	0.461051	0.480266		0.382524	0.426119	0.386418	0.39782		0.609819	0.597755	0.618183	0.608264		0.494974	0.505918	0.550845	0.517152
244340	0.486118	0.496776	0.461416	0.480559		0.382807	0.42635	0.386772	0.39811		0.61011	0.598094	0.618574	0.608603		0.495186	0.506191	0.551062	0.517385
245113	0.486379	0.497024	0.46178	0.480853		0.383089	0.426581	0.387126	0.398398		0.6104	0.598433	0.618964	0.608941		0.495398	0.506465	0.551279	0.517618
245886	0.48664	0.497271	0.462143	0.481146		0.383371	0.426811	0.387479	0.398687		0.61069	0.598771	0.619353	0.609279		0.49561	0.506738	0.551496	0.517851
246659	0.4869	0.497518	0.462506	0.481439		0.383653	0.427042	0.387832	0.398975		0.61098	0.599108	0.619742	0.609616		0.495822	0.50701	0.551713	0.518083
247433	0.48716	0.497764	0.462869	0.481732		0.383935	0.427272	0.388184	0.399263		0.611269	0.599445	0.62013	0.609953		0.496033	0.507283	0.551929	0.518316
248206	0.48742	0.498011	0.463231	0.482024		0.384216	0.427502	0.388536	0.39955		0.611558	0.599781	0.620517	0.610289		0.496245	0.507555	0.552145	0.518548
248979	0.48768	0.498257	0.463592	0.482316		0.384497	0.427732	0.388887	0.399838		0.611846	0.600117	0.620904	0.610625		0.496456	0.507826	0.552361	0.518779
249752	0.48794	0.498503	0.463953	0.482608		0.384778	0.427962	0.389238	0.400125		0.612134	0.600452	0.62129	0.61096		0.496667	0.508098	0.552577	0.519011
250525	0.488199	0.498748	0.464314	0.482899		0.385058	0.428192	0.389589	0.400412		0.612421	0.600786	0.621675	0.611294		0.496878	0.508369	0.552793	0.519243
251299	0.488458	0.498994	0.464674	0.48319		0.385339	0.428421	0.389939	0.400698		0.612708	0.60112	0.622059	0.611628		0.497089	0.50864	0.553008	0.519474
252072	0.488716	0.499239	0.465033	0.483481		0.385618	0.42865	0.390288	0.400984		0.612995	0.601454	0.622442	0.611962		0.497299	0.508911	0.553224	0.519705
252845	0.488975	0.499484	0.465393	0.483771		0.385898	0.428879	0.390638	0.40127		0.613281	0.601787	0.622825	0.612294		0.497509	0.509181	0.553439	0.519936
253618	0.489233	0.499729	0.465751	0.484061		0.386177	0.429108	0.390986	0.401556		0.613567	0.602119	0.623207	0.612627		0.49772	0.509451	0.553653	0.520166
254392	0.489491	0.499973	0.466109	0.484351		0.386457	0.429337	0.391335	0.401841		0.613853	0.602451	0.623588	0.612958		0.49793	0.509721	0.553868	0.520396
255165	0.489748	0.500218	0.466467	0.484641		0.386735	0.429565	0.391683	0.402126		0.614138	0.602783	0.623969	0.61329		0.49814	0.509991	0.554083	0.520627
255938	0.490006	0.500462	0.466825	0.48493		0.387014	0.429793	0.39203	0.402411		0.614422	0.603114	0.624348	0.61362		0.498349	0.51026	0.554297	0.520857
256711	0.490263	0.500706	0.467181	0.485219		0.387292	0.430021	0.392377	0.402695		0.614706	0.603444	0.624727	0.61395		0.498559	0.510529	0.554511	0.521086
257485	0.49052	0.500949	0.467538	0.485507		0.38757	0.430249	0.392724	0.402979		0.61499	0.603774	0.625106	0.61428		0.498768	0.510797	0.554725	0.521316
258258	0.490776	0.501193	0.467894	0.485795		0.387848	0.430477	0.39307	0.403263		0.615274	0.604103	0.625483	0.614609		0.498977	0.511066	0.554938	0.521545
259031	0.491033	0.501436	0.468249	0.486083		0.388125	0.430704	0.393416	0.403547		0.615557	0.604432	0.62586	0.614937		0.499186	0.511334	0.555152	0.521774
259804	0.491289	0.501679	0.468604	0.486371		0.388402	0.430932	0.393761	0.40383		0.615839	0.60476	0.626236	0.615265		0.499395	0.511602	0.555365	0.522003
260577	0.491545	0.501921	0.468958	0.486658		0.388679	0.431159	0.394106	0.404113		0.616122	0.605088	0.626611	0.615593		0.499604	0.511869	0.555578	0.522232
261351	0.491801	0.502164	0.469312	0.486945		0.388956	0.431386	0.394451	0.404396		0.616403	0.605415	0.626986	0.61592		0.499812	0.512136	0.555791	0.52246
262124	0.492056	0.502406	0.469666	0.487232		0.389232	0.431613	0.394795	0.404678		0.616685	0.605742	0.62736	0.616246		0.500021	0.512403	0.556004	0.522688
262897	0.492311	0.502648	0.470019	0.487518		0.389508	0.431839	0.395139	0.40496		0.616966	0.606068	0.627733	0.616572		0.500229	0.51267	0.556216	0.522917
263670	0.492566	0.50289	0.470372	0.487804		0.389784	0.432066	0.395482	0.405242		0.617246	0.606393	0.628105	0.616897		0.500437	0.512936	0.556429	0.523144
264444	0.492821	0.503132	0.470724	0.48809		0.39006	0.432292	0.395825	0.405524		0.617527	0.606719	0.628477	0.617222		0.500645	0.513202	0.556641	0.523372
265217	0.493075	0.503373	0.471076	0.488375		0.390335	0.432518	0.396167	0.405805		0.617806	0.607043	0.628848	0.617546		0.500852	0.513468	0.556853	0.523599
265990	0.493329	0.503614	0.471427	0.48866		0.39061	0.432744	0.396509	0.406086		0.618086	0.607367	0.629218	0.61787		0.50106	0.513734	0.557064	0.523827
266763	0.493583	0.503855	0.471778	0.488945		0.390885	0.432969	0.396851	0.406367		0.618365	0.607691	0.629588	0.618193		0.501267	0.513999	0.557276	0.524054
267536	0.493837	0.504096	0.472128	0.489229		0.391159	0.433195	0.397192	0.406647		0.618644	0.608014	0.629957	0.618515		0.501474	0.514264	0.557487	0.52428
268310	0.49409	0.504336	0.472478	0.489514		0.391434	0.43342	0.397533	0.406927		0.618922	0.608336	0.630325	0.618838		0.501682	0.514529	0.557698	0.524507
269083	0.494344	0.504576	0.472827	0.489797		0.391708	0.433645	0.397873	0.407207		0.6192	0.608658	0.630692	0.619159		0.501888	0.514793	0.557909	0.524733
269856	0.494596	0.504816	0.473176	0.490081		0.391981	0.43387	0.398213	0.407487		0.619477	0.60898	0.631059	0.61948		0.502095	0.515058	0.55812	0.52496
270629	0.494849	0.505056	0.473525	0.490364		0.392255	0.434095	0.398553	0.407766		0.619754	0.609301	0.631425	0.619801		0.502302	0.515321	0.558331	0.525186
271403	0.495102	0.505296	0.473873	0.490647		0.392528	0.43432	0.398892	0.408046		0.620031	0.609621	0.631791	0.620121		0.502508	0.515585	0.558541	0.525411
272176	0.495354	0.505535	0.474221	0.49093		0.392801	0.434544	0.399231	0.408324		0.620307	0.609941	0.632155	0.62044		0.502714	0.515848	0.558751	0.525637
272949	0.495606	0.505774	0.474568	0.491212		0.393073	0.434768	0.399569	0.408603		0.620583	0.610261	0.632519	0.620759		0.50292	0.516111	0.558961	0.525862
273722	0.495858	0.506013	0.474915	0.491494		0.393346	0.434993	0.399907	0.408881		0.620859	0.61058	0.632882	0.621078		0.503126	0.516374	0.559171	0.526087
274496	0.496109	0.506252	0.475261	0.491776		0.393618	0.435216	0.400245	0.409159		0.621134	0.610898	0.633245	0.621395		0.503332	0.516637	0.55938	0.526312
275269	0.49636	0.50649	0.475607	0.492057		0.39389	0.43544	0.400582	0.409437		0.621409	0.611216	0.633607	0.621713		0.503537	0.516899	0.55959	0.526537
276042	0.496611	0.506728	0.475952	0.492339		0.394161	0.435664	0.400919	0.409714		0.621683	0.611534	0.633968	0.62203		0.503743	0.517161	0.559799	0.526762
276815	0.496862	0.506966	0.476297	0.492619		0.394433	0.435887	0.401255	0.409992		0.621957	0.611851	0.634328	0.622346		0.503948	0.517423	0.560008	0.526986
277588	0.497113	0.507204	0.476642	0.4929		0.394704	0.43611	0.401591	0.410269		0.622231	0.612167	0.634688	0.622662		0.504153	0.517684	0.560217	0.52721
278362	0.497363	0.507442	0.476986	0.49318		0.394974	0.436333	0.401927	0.410545		0.622504	0.612483	0.635047	0.622977		0.504358	0.517945	0.560426	0.527434
279135	0.497613	0.507679	0.47733	0.49346		0.395245	0.436556	0.402262	0.410822		0.622777	0.612799	0.635406	0.623292		0.504563	0.518206	0.560634	0.527658
279908	0.497863	0.507916	0.477673	0.49374		0.395515	0.436779	0.402597	0.411098		0.623049	0.613114	0.635764	0.623607		0.504767	0.518467	0.560842	0.527881
280681	0.498112	0.508153	0.478016	0.494019		0.395785	0.437001	0.402931	0.411374		0.623321	0.613428	0.636121	0.623921		0.504971	0.518727	0.56105	0.528105
281455	0.498362	0.50839	0.478358	0.494298		0.396055	0.437223	0.403265	0.411649		0.623593	0.613742	0.636477	0.624234		0.505176	0.518987	0.561258	0.528328
282228	0.498611	0.508626	0.4787	0.494577		0.396325	0.437446	0.403599	0.411924		0.623865	0.614056	0.636833	0.624547		0.50538	0.519247	0.561466	0.528551
283001	0.498859	0.508862	0.479041	0.494855		0.396594	0.437667	0.403932	0.4122		0.624136	0.614369	0.637188	0.624859		0.505584	0.519507	0.561674	0.528773
283774	0.499108	0.509098	0.479382	0.495134		0.396863	0.437889	0.404265	0.412474		0.624406	0.614682	0.637542	0.625171		0.505787	0.519766	0.561881	0.528996
284547	0.499356	0.509334	0.479723	0.495411		0.397132	0.438111	0.404597	0.412749		0.624676	0.614994	0.637896	0.625482		0.505991	0.520025	0.562088	0.529218
285321	0.499605	0.50957	0.480063	0.495689		0.3974	0.438332	0.404929	0.413023		0.624946	0.615305	0.638249	0.625793		0.506194	0.520284	0.562295	0.52944
286094	0.499852	0.509805	0.480403	0.495966		0.397668	0.438553	0.405261	0.413297		0.625216	0.615616	0.638601	0.626104		0.506398	0.520542	0.562502	0.529662
286867	0.5001	0.51004	0.480742	0.496243		0.397936	0.438775	0.405592	0.413571		0.625485	0.615927	0.638953	0.626413		0.506601	0.5208	0.562708	0.529884
287640	0.500348	0.510275	0.481081	0.49652		0.398204	0.438995	0.405923	0.413844		0.625753	0.616237	0.639304	0.626723		0.506804	0.521058	0.562915	0.530105
288414	0.500595	0.51051	0.481419	0.496796		0.398472	0.439216	0.406253	0.414117		0.626022	0.616547	0.639654	0.627032		0.507007	0.521316	0.563121	0.530327
289187	0.500842	0.510745	0.481758	0.497072		0.398739	0.439437	0.406583	0.41439		0.62629	0.616856	0.640004	0.62734		0.507209	0.521573	0.563327	0.530548
289960	0.501088	0.510979	0.482095	0.497348		0.399006	0.439657	0.406913	0.414663		0.626557	0.617165	0.640353	0.627648		0.507412	0.52183	0.563533	0.530769
290733	0.501335	0.511213	0.482432	0.497624		0.399273	0.439877	0.407243	0.414935		0.626825	0.617473	0.640702	0.627955		0.507614	0.522087	0.563738	0.530989
291506	0.501581	0.511447	0.482769	0.497899		0.399539	0.440097	0.407571	0.415208		0.627091	0.61778	0.641049	0.628262		0.507816	0.522344	0.563944	0.53121
292280	0.501827	0.51168	0.483105	0.498174		0.399805	0.440317	0.4079	0.415479		0.627358	0.618088	0.641397	0.628569		0.508018	0.5226	0.564149	0.53143
293053	0.502073	0.511914	0.483441	0.498449		0.400071	0.440537	0.408228	0.415751		0.627624	0.618394	0.641743	0.628874		0.50822	0.522856	0.564354	0.53165
293826	0.502318	0.512147	0.483777	0.498723		0.400337	0.440756	0.408556	0.416022		0.62789	0.618701	0.642089	0.62918		0.508422	0.523112	0.564559	0.53187
294599	0.502564	0.51238	0.484112	0.498997		0.400602	0.440976	0.408883	0.416293		0.628155	0.619007	0.642434	0.629485		0.508623	0.523368	0.564764	0.53209
295373	0.502809	0.512613	0.484446	0.499271		0.400868	0.441195	0.409211	0.416564		0.62842	0.619312	0.642779	0.629789		0.508824	0.523623	0.564968	0.532309
296146	0.503054	0.512846	0.484781	0.499544		0.401133	0.441414	0.409537	0.416835		0.628685	0.619617	0.643123	0.630093		0.509026	0.523878	0.565173	0.532529
296919	0.503298	0.513078	0.485114	0.499817		0.401397	0.441633	0.409864	0.417105		0.628949	0.619921	0.643466	0.630397		0.509227	0.524133	0.565377	0.532748
297692	0.503543	0.51331	0.485448	0.50009		0.401662	0.441851	0.410189	0.417375		0.629213	0.620225	0.643808	0.6307		0.509427	0.524387	0.565581	0.532967
298466	0.503787	0.513542	0.485781	0.500363		0.401926	0.44207	0.410515	0.417645		0.629477	0.620529	0.64415	0.631002		0.509628	0.524642	0.565785	0.533186
299239	0.504031	0.513774	0.486113	0.500635		0.40219	0.442288	0.41084	0.417915		0.62974	0.620832	0.644492	0.631304		0.509829	0.524896	0.565988	0.533404
300012	0.504274	0.514005	0.486445	0.500907		0.402454	0.442506	0.411165	0.418184		0.630003	0.621134	0.644832	0.631606		0.510029	0.525149	0.566192	0.533622
300785	0.504518	0.514237	0.486777	0.501179		0.402717	0.442724	0.411489	0.418453		0.630265	0.621436	0.645173	0.631907		0.510229	0.525403	0.566395	0.533841
301558	0.504761	0.514468	0.487108	0.501451		0.402981	0.442942	0.411813	0.418722		0.630528	0.621738	0.645512	0.632208		0.510429	0.525656	0.566598	0.534059
302332	0.505004	0.514699	0.487439	0.501722		0.403244	0.443159	0.412137	0.41899		0.630789	0.622039	0.645851	0.632508		0.510629	0.525909	0.566801	0.534276
303105	0.505247	0.514929	0.48777	0.501993		0.403506	0.443377	0.412461	0.419259		0.631051	0.62234	0.646189	0.632808		0.510829	0.526162	0.567004	0.534494
303878	0.505489	0.51516	0.4881	0.502263		0.403769	0.443594	0.412783	0.419527		0.631312	0.62264	0.646527	0.633107		0.511029	0.526414	0.567206	0.534711
304651	0.505732	0.51539	0.488429	0.502534		0.404031	0.443811	0.413106	0.419794		0.631573	0.62294	0.646864	0.633406		0.511228	0.526666	0.567409	0.534928
305425	0.505974	0.51562	0.488759	0.502804		0.404293	0.444028	0.413428	0.420062		0.631833	0.623239	0.6472	0.633704		0.511428	0.526918	0.567611	0.535145
306198	0.506216	0.51585	0.489088	0.503074		0.404555	0.444245	0.41375	0.420329		0.632093	0.623538	0.647536	0.634002		0.511627	0.52717	0.567813	0.535362
306971	0.506457	0.516079	0.489416	0.503343		0.404817	0.444462	0.414072	0.420596		0.632353	0.623836	0.647871	0.634299		0.511826	0.527421	0.568015	0.535579
307744	0.506699	0.516309	0.489744	0.503612		0.405078	0.444678	0.414393	0.420863		0.632612	0.624134	0.648205	0.634596		0.512025	0.527672	0.568216	0.535795
308517	0.50694	0.516538	0.490072	0.503881		0.405339	0.444894	0.414714	0.421129		0.632871	0.624432	0.648539	0.634892		0.512223	0.527923	0.568418	0.536011
309291	0.507181	0.516767	0.490399	0.50415		0.4056	0.44511	0.415034	0.421396		0.633129	0.624729	0.648872	0.635188		0.512422	0.528174	0.568619	0.536227
310064	0.507422	0.516996	0.490726	0.504418		0.405861	0.445326	0.415354	0.421662		0.633388	0.625025	0.649205	0.635484		0.51262	0.528424	0.56882	0.536443
310837	0.507662	0.517224	0.491052	0.504686		0.406121	0.445542	0.415674	0.421927		0.633645	0.625321	0.649537	0.635779		0.512818	0.528675	0.569021	0.536659
311610	0.507902	0.517453	0.491378	0.504954		0.406381	0.445758	0.415993	0.422193		0.633903	0.625617	0.649868	0.636073		0.513016	0.528924	0.569222	0.536874
312384	0.508142	0.517681	0.491703	0.505222		0.406641	0.445973	0.416312	0.422458		0.63416	0.625912	0.650199	0.636367		0.513214	0.529174	0.569422	0.537089
313157	0.508382	0.517909	0.492029	0.505489		0.406901	0.446188	0.41663	0.422723		0.634417	0.626207	0.650529	0.636661		0.513412	0.529423	0.569623	0.537305
313930	0.508622	0.518137	0.492353	0.505756		0.40716	0.446404	0.416949	0.422988		0.634673	0.626501	0.650859	0.636954		0.51361	0.529673	0.569823	0.537519
314703	0.508861	0.518364	0.492678	0.506023		0.407419	0.446618	0.417267	0.423252		0.63493	0.626795	0.651188	0.637247		0.513807	0.529921	0.570023	0.537734
315477	0.5091	0.518592	0.493002	0.506289		0.407678	0.446833	0.417584	0.423517		0.635185	0.627089	0.651516	0.637539		0.514004	0.53017	0.570223	0.537949
316250	0.509339	0.518819	0.493325	0.506555		0.407937	0.447048	0.417901	0.423781		0.635441	0.627382	0.651844	0.637831		0.514202	0.530418	0.570422	0.538163
317023	0.509578	0.519046	0.493648	0.506821		0.408195	0.447262	0.418218	0.424044		0.635696	0.627674	0.652171	0.638122		0.514398	0.530667	0.570622	0.538377
317796	0.509816	0.519272	0.493971	0.507087		0.408453	0.447477	0.418535	0.424308		0.635951	0.627966	0.652498	0.638413		0.514595	0.530914	0.570821	0.538591
318569	0.510055	0.519499	0.494294	0.507352		0.408711	0.447691	0.418851	0.424571		0.636205	0.628258	0.652824	0.638704		0.514792	0.531162	0.57102	0.538805
319343	0.510293	0.519725	0.494616	0.507617		0.408969	0.447905	0.419166	0.424834		0.636459	0.628549	0.653149	0.638994		0.514989	0.531409	0.571219	0.539018
320116	0.510531	0.519951	0.494937	0.507882		0.409227	0.448118	0.419482	0.425097		0.636713	0.62884	0.653474	0.639283		0.515185	0.531656	0.571418	0.539231
320889	0.510768	0.520177	0.495258	0.508147		0.409484	0.448332	0.419797	0.425359		0.636966	0.62913	0.653798	0.639572		0.515381	0.531903	0.571616	0.539445
321662	0.511006	0.520403	0.495579	0.508411		0.409741	0.448545	0.420112	0.425622		0.637219	0.62942	0.654122	0.639861		0.515577	0.53215	0.571815	0.539658
322436	0.511243	0.520628	0.4959	0.508675		0.409998	0.448759	0.420426	0.425884		0.637472	0.62971	0.654445	0.640149		0.515773	0.532396	0.572013	0.53987
323209	0.51148	0.520854	0.49622	0.508939		0.410255	0.448972	0.42074	0.426146		0.637724	0.629999	0.654767	0.640437		0.515969	0.532642	0.572211	0.540083
323982	0.511716	0.521079	0.496539	0.509202		0.410511	0.449185	0.421054	0.426407		0.637976	0.630287	0.655089	0.640724		0.516164	0.532888	0.572409	0.540295
324755	0.511953	0.521304	0.496858	0.509465		0.410767	0.449398	0.421367	0.426668		0.638228	0.630575	0.655411	0.641011		0.51636	0.533134	0.572607	0.540508
325528	0.512189	0.521528	0.497177	0.509728		0.411023	0.44961	0.42168	0.426929		0.638479	0.630863	0.655731	0.641298		0.516555	0.533379	0.572804	0.54072
326302	0.512425	0.521753	0.497496	0.509991		0.411279	0.449823	0.421992	0.42719		0.63873	0.63115	0.656052	0.641584		0.51675	0.533624	0.573002	0.540931
327075	0.512661	0.521977	0.497814	0.510253		0.411534	0.450035	0.422305	0.427451		0.638981	0.631437	0.656371	0.641869		0.516945	0.533869	0.573199	0.541143
327848	0.512897	0.522201	0.498131	0.510515		0.411789	0.450247	0.422617	0.427711		0.639231	0.631724	0.65669	0.642154		0.51714	0.534114	0.573396	0.541355
328621	0.513132	0.522425	0.498449	0.510777		0.412044	0.450459	0.422928	0.427971		0.639481	0.63201	0.657009	0.642439		0.517335	0.534358	0.573593	0.541566
329395	0.513367	0.522649	0.498766	0.511038		0.412299	0.450671	0.423239	0.428231		0.639731	0.632295	0.657326	0.642723		0.517529	0.534602	0.573789	0.541777
330168	0.513602	0.522872	0.499082	0.5113		0.412553	0.450883	0.42355	0.428491		0.63998	0.63258	0.657644	0.643007		0.517724	0.534846	0.573986	0.541988
330941	0.513837	0.523096	0.499398	0.511561		0.412808	0.451094	0.423861	0.42875		0.640229	0.632865	0.65796	0.64329		0.517918	0.53509	0.574182	0.542198
331714	0.514071	0.523319	0.499714	0.511821		0.413062	0.451305	0.424171	0.429009		0.640478	0.633149	0.658277	0.643573		0.518112	0.535333	0.574378	0.542409
332488	0.514306	0.523542	0.500029	0.512082		0.413316	0.451517	0.424481	0.429268		0.640726	0.633433	0.658592	0.643856		0.518306	0.535577	0.574574	0.542619
333261	0.51454	0.523764	0.500344	0.512342		0.413569	0.451728	0.42479	0.429527		0.640974	0.633717	0.658907	0.644138		0.5185	0.53582	0.57477	0.54283
334034	0.514774	0.523987	0.500659	0.512602		0.413823	0.451938	0.4251	0.429785		0.641222	0.634	0.659222	0.644419		0.518694	0.536062	0.574966	0.54304
334807	0.515007	0.524209	0.500973	0.512862		0.414076	0.452149	0.425408	0.430044		0.641469	0.634282	0.659535	0.644701		0.518887	0.536305	0.575161	0.543249
335580	0.515241	0.524431	0.501287	0.513121		0.414329	0.45236	0.425717	0.430302		0.641716	0.634564	0.659849	0.644981		0.51908	0.536547	0.575357	0.543459
336354	0.515474	0.524653	0.5016	0.51338		0.414581	0.45257	0.426025	0.430559		0.641963	0.634846	0.660161	0.645262		0.519274	0.536789	0.575552	0.543668
337127	0.515707	0.524875	0.501914	0.513639		0.414834	0.45278	0.426333	0.430817		0.642209	0.635128	0.660474	0.645542		0.519467	0.53703	0.575747	0.543878
337900	0.51594	0.525096	0.502226	0.513898		0.415086	0.45299	0.42664	0.431074		0.642455	0.635408	0.660785	0.645821		0.51966	0.537272	0.575941	0.544087
338673	0.516172	0.525317	0.502539	0.514156		0.415338	0.4532	0.426948	0.431331		0.642701	0.635689	0.661096	0.6461		0.519852	0.537513	0.576136	0.544296
339447	0.516405	0.525539	0.502851	0.514414		0.41559	0.45341	0.427254	0.431588		0.642946	0.635969	0.661407	0.646379		0.520045	0.537754	0.57633	0.544504
340220	0.516637	0.525759	0.503162	0.514672		0.415842	0.45362	0.427561	0.431844		0.643191	0.636249	0.661717	0.646657		0.520237	0.537995	0.576525	0.544713
340993	0.516869	0.52598	0.503473	0.514929		0.416093	0.453829	0.427867	0.432101		0.643436	0.636528	0.662026	0.646935		0.52043	0.538235	0.576719	0.544921
341766	0.5171	0.526201	0.503784	0.515187		0.416344	0.454038	0.428173	0.432357		0.643681	0.636807	0.662335	0.647212		0.520622	0.538476	0.576913	0.545129
342539	0.517332	0.526421	0.504095	0.515444		0.416595	0.454247	0.428478	0.432613		0.643925	0.637085	0.662644	0.647489		0.520814	0.538716	0.577106	0.545337
343313	0.517563	0.526641	0.504405	0.515701		0.416846	0.454456	0.428784	0.432868		0.644168	0.637363	0.662951	0.647766		0.521006	0.538956	0.5773	0.545545
344086	0.517794	0.526861	0.504714	0.515957		0.417096	0.454665	0.429088	0.433124		0.644412	0.637641	0.663259	0.648042		0.521198	0.539195	0.577493	0.545753
344859	0.518025	0.527081	0.505024	0.516213		0.417346	0.454874	0.429393	0.433379		0.644655	0.637918	0.663565	0.648317		0.521389	0.539434	0.577687	0.54596
345632	0.518256	0.5273	0.505333	0.516469		0.417596	0.455082	0.429697	0.433634		0.644898	0.638195	0.663872	0.648593		0.521581	0.539673	0.57788	0.546167
346406	0.518486	0.52752	0.505641	0.516725		0.417846	0.45529	0.430001	0.433889		0.64514	0.638471	0.664177	0.648867		0.521772	0.539912	0.578073	0.546374
347179	0.518717	0.527739	0.505949	0.516981		0.418096	0.455499	0.430305	0.434143		0.645382	0.638747	0.664482	0.649142		0.521963	0.540151	0.578265	0.546581
347952	0.518947	0.527958	0.506257	0.517236		0.418345	0.455707	0.430608	0.434397		0.645624	0.639023	0.664787	0.649416		0.522154	0.540389	0.578458	0.546788
348725	0.519176	0.528176	0.506565	0.517491		0.418594	0.455914	0.430911	0.434651		0.645866	0.639298	0.665091	0.649689		0.522345	0.540627	0.57865	0.546994
349499	0.519406	0.528395	0.506872	0.517745		0.418843	0.456122	0.431213	0.434905		0.646107	0.639572	0.665394	0.649963		0.522536	0.540865	0.578843	0.547201
350272	0.519635	0.528613	0.507179	0.518		0.419092	0.45633	0.431515	0.435159		0.646348	0.639847	0.665697	0.650235		0.522726	0.541103	0.579035	0.547407
351045	0.519865	0.528831	0.507485	0.518254		0.41934	0.456537	0.431817	0.435412		0.646588	0.640121	0.666	0.650508		0.522917	0.54134	0.579226	0.547613
351818	0.520094	0.529049	0.507791	0.518508		0.419589	0.456744	0.432119	0.435665		0.646828	0.640394	0.666301	0.65078		0.523107	0.541578	0.579418	0.547819
352591	0.520322	0.529267	0.508097	0.518762		0.419837	0.456951	0.43242	0.435918		0.647068	0.640667	0.666603	0.651051		0.523297	0.541815	0.57961	0.548024
353365	0.520551	0.529485	0.508402	0.519015		0.420085	0.457158	0.432721	0.43617		0.647308	0.64094	0.666904	0.651322		0.523487	0.542051	0.579801	0.54823
354138	0.520779	0.529702	0.508707	0.519268		0.420332	0.457365	0.433022	0.436423		0.647547	0.641212	0.667204	0.651593		0.523677	0.542288	0.579992	0.548435
354911	0.521007	0.529919	0.509011	0.519521		0.42058	0.457571	0.433322	0.436675		0.647786	0.641484	0.667504	0.651863		0.523866	0.542524	0.580183	0.54864
355684	0.521235	0.530136	0.509316	0.519774		0.420827	0.457778	0.433622	0.436927		0.648025	0.641756	0.667803	0.652133		0.524056	0.54276	0.580374	0.548845
356458	0.521463	0.530353	0.509619	0.520026		0.421074	0.457984	0.433922	0.437179		0.648263	0.642027	0.668102	0.652403		0.524245	0.542996	0.580565	0.54905
357231	0.521691	0.53057	0.509923	0.520278		0.421321	0.45819	0.434221	0.43743		0.648501	0.642298	0.6684	0.652672		0.524435	0.543231	0.580756	0.549254
358004	0.521918	0.530786	0.510226	0.52053		0.421567	0.458396	0.43452	0.437681		0.648739	0.642568	0.668697	0.652941		0.524624	0.543467	0.580946	0.549459
358777	0.522145	0.531002	0.510529	0.520782		0.421813	0.458602	0.434819	0.437933		0.648976	0.642838	0.668995	0.653209		0.524813	0.543702	0.581136	0.549663
359550	0.522372	0.531219	0.510831	0.521033		0.422059	0.458808	0.435117	0.438183		0.649213	0.643108	0.669291	0.653477		0.525001	0.543937	0.581326	0.549867
360324	0.522599	0.531434	0.511133	0.521284		0.422305	0.459013	0.435415	0.438434		0.64945	0.643377	0.669587	0.653744		0.52519	0.544171	0.581516	0.550071
361097	0.522825	0.53165	0.511435	0.521535		0.422551	0.459219	0.435713	0.438684		0.649686	0.643645	0.669883	0.654011		0.525379	0.544406	0.581706	0.550274
361870	0.523051	0.531866	0.511736	0.521786		0.422797	0.459424	0.43601	0.438934		0.649923	0.643914	0.670178	0.654278		0.525567	0.54464	0.581895	0.550478
362643	0.523277	0.532081	0.512037	0.522036		0.423042	0.459629	0.436307	0.439184		0.650159	0.644182	0.670473	0.654544		0.525755	0.544874	0.582085	0.550681
363417	0.523503	0.532296	0.512338	0.522286		0.423287	0.459834	0.436604	0.439434		0.650394	0.644449	0.670767	0.65481		0.525943	0.545107	0.582274	0.550884
364190	0.523729	0.532511	0.512638	0.522536		0.423532	0.460039	0.4369	0.439684		0.650629	0.644717	0.67106	0.655076		0.526131	0.545341	0.582463	0.551087
364963	0.523954	0.532726	0.512938	0.522786		0.423776	0.460243	0.437197	0.439933		0.650864	0.644983	0.671353	0.655341		0.526319	0.545574	0.582652	0.55129
365736	0.52418	0.53294	0.513237	0.523035		0.424021	0.460448	0.437492	0.440182		0.651099	0.64525	0.671646	0.655605		0.526507	0.545807	0.582841	0.551493
366509	0.524405	0.533154	0.513536	0.523284		0.424265	0.460652	0.437788	0.440431		0.651333	0.645516	0.671938	0.65587		0.526694	0.54604	0.583029	0.551695
367283	0.524629	0.533369	0.513835	0.523533		0.424509	0.460856	0.438083	0.440679		0.651567	0.645781	0.672229	0.656134		0.526882	0.546272	0.583218	0.551897
368056	0.524854	0.533583	0.514134	0.523782		0.424753	0.46106	0.438378	0.440928		0.651801	0.646047	0.67252	0.656397		0.527069	0.546505	0.583406	0.552099
368829	0.525079	0.533796	0.514432	0.52403		0.424996	0.461264	0.438673	0.441176		0.652034	0.646312	0.672811	0.65666		0.527256	0.546737	0.583594	0.552301
369602	0.525303	0.53401	0.51473	0.524278		0.425239	0.461467	0.438967	0.441424		0.652267	0.646576	0.673101	0.656923		0.527443	0.546969	0.583782	0.552503
370376	0.525527	0.534223	0.515027	0.524526		0.425483	0.461671	0.439261	0.441671		0.6525	0.64684	0.67339	0.657185		0.52763	0.5472	0.58397	0.552705
371149	0.525751	0.534437	0.515324	0.524774		0.425726	0.461874	0.439555	0.441919		0.652733	0.647104	0.673679	0.657447		0.527817	0.547432	0.584157	0.552906
371922	0.525974	0.53465	0.515621	0.525021		0.425968	0.462078	0.439848	0.442166		0.652965	0.647367	0.673968	0.657709		0.528003	0.547663	0.584345	0.553107
372695	0.526198	0.534862	0.515917	0.525268		0.426211	0.462281	0.440141	0.442413		0.653197	0.64763	0.674256	0.65797		0.528189	0.547894	0.584532	0.553308
373469	0.526421	0.535075	0.516213	0.525515		0.426453	0.462484	0.440434	0.44266		0.653428	0.647893	0.674544	0.658231		0.528376	0.548125	0.584719	0.553509
374242	0.526644	0.535288	0.516509	0.525762		0.426695	0.462686	0.440726	0.442907		0.65366	0.648155	0.674831	0.658491		0.528562	0.548355	0.584906	0.55371
375015	0.526867	0.5355	0.516804	0.526008		0.426937	0.462889	0.441018	0.443153		0.653891	0.648417	0.675117	0.658751		0.528748	0.548586	0.585093	0.55391
375788	0.527089	0.535712	0.517099	0.526254		0.427179	0.463091	0.44131	0.443399		0.654121	0.648678	0.675403	0.659011		0.528934	0.548816	0.58528	0.554111
376561	0.527312	0.535924	0.517394	0.5265		0.42742	0.463294	0.441602	0.443645		0.654352	0.648939	0.675689	0.65927		0.529119	0.549046	0.585466	0.554311
377335	0.527534	0.536136	0.517688	0.526746		0.427662	0.463496	0.441893	0.443891		0.654582	0.6492	0.675974	0.659529		0.529305	0.549275	0.585652	0.554511
378108	0.527756	0.536347	0.517982	0.526991		0.427903	0.463698	0.442184	0.444137		0.654812	0.64946	0.676258	0.659788		0.52949	0.549505	0.585839	0.554711
378881	0.527978	0.536559	0.518276	0.527236		0.428143	0.4639	0.442475	0.444382		0.655041	0.64972	0.676543	0.660046		0.529676	0.549734	0.586025	0.55491
379654	0.528199	0.53677	0.518569	0.527481		0.428384	0.464102	0.442765	0.444627		0.65527	0.64998	0.676826	0.660303		0.529861	0.549963	0.58621	0.55511
380428	0.528421	0.536981	0.518862	0.527726		0.428625	0.464303	0.443055	0.444872		0.655499	0.650239	0.677109	0.660561		0.530046	0.550191	0.586396	0.555309
381201	0.528642	0.537192	0.519155	0.52797		0.428865	0.464505	0.443345	0.445117		0.655728	0.650498	0.677392	0.660818		0.530231	0.55042	0.586582	0.555508
381974	0.528863	0.537402	0.519447	0.528214		0.429105	0.464706	0.443634	0.445361		0.655956	0.650756	0.677674	0.661074		0.530415	0.550648	0.586767	0.555707
382747	0.529084	0.537613	0.519739	0.528458		0.429345	0.464907	0.443923	0.445605		0.656184	0.651015	0.677956	0.661331		0.5306	0.550876	0.586952	0.555906
383520	0.529305	0.537823	0.52003	0.528702		0.429584	0.465108	0.444212	0.445849		0.656412	0.651272	0.678237	0.661586		0.530784	0.551104	0.587137	0.556105
384294	0.529525	0.538033	0.520322	0.528946		0.429824	0.465309	0.444501	0.446093		0.656639	0.65153	0.678518	0.661842		0.530969	0.551332	0.587322	0.556303
385067	0.529745	0.538243	0.520612	0.529189		0.430063	0.46551	0.444789	0.446337		0.656867	0.651787	0.678798	0.662097		0.531153	0.551559	0.587507	0.556501
385840	0.529965	0.538453	0.520903	0.529432		0.430302	0.46571	0.445077	0.44658		0.657093	0.652043	0.679078	0.662352		0.531337	0.551786	0.587691	0.5567
386613	0.530185	0.538662	0.521193	0.529675		0.430541	0.46591	0.445364	0.446823		0.65732	0.652299	0.679357	0.662606		0.531521	0.552013	0.587876	0.556898
387387	0.530405	0.538871	0.521483	0.529917		0.430779	0.466111	0.445652	0.447066		0.657546	0.652555	0.679636	0.66286		0.531704	0.55224	0.58806	0.557095
388160	0.530624	0.539081	0.521773	0.530159		0.431018	0.466311	0.445939	0.447309		0.657772	0.652811	0.679914	0.663114		0.531888	0.552467	0.588244	0.557293
388933	0.530843	0.53929	0.522062	0.530401		0.431256	0.466511	0.446225	0.447551		0.657998	0.653066	0.680192	0.663367		0.532071	0.552693	0.588428	0.55749
389706	0.531063	0.539498	0.522351	0.530643		0.431494	0.466711	0.446512	0.447794		0.658223	0.653321	0.68047	0.66362		0.532255	0.552919	0.588612	0.557688
390480	0.531281	0.539707	0.522639	0.530885		0.431732	0.46691	0.446798	0.448036		0.658449	0.653575	0.680746	0.663872		0.532438	0.553145	0.588795	0.557885
391253	0.5315	0.539915	0.522927	0.531126		0.431969	0.46711	0.447084	0.448278		0.658673	0.653829	0.681023	0.664124		0.532621	0.55337	0.588979	0.558082
392026	0.531718	0.540124	0.523215	0.531367		0.432207	0.467309	0.447369	0.44852		0.658898	0.654083	0.681299	0.664376		0.532804	0.553596	0.589162	0.558279
392799	0.531937	0.540332	0.523503	0.531608		0.432444	0.467508	0.447655	0.448761		0.659122	0.654336	0.681575	0.664627		0.532987	0.553821	0.589345	0.558475
393572	0.532155	0.54054	0.52379	0.531849		0.432681	0.467707	0.44794	0.449002		0.659346	0.654589	0.68185	0.664878		0.533169	0.554046	0.589528	0.558672
394346	0.532373	0.540747	0.524077	0.532089		0.432918	0.467906	0.448224	0.449243		0.65957	0.654842	0.682124	0.665129		0.533352	0.554271	0.589711	0.558868
395119	0.53259	0.540955	0.524363	0.532329		0.433154	0.468105	0.448509	0.449484		0.659793	0.655094	0.682398	0.665379		0.533534	0.554495	0.589894	0.559064
395892	0.532808	0.541162	0.52465	0.532569		0.433391	0.468304	0.448793	0.449725		0.660016	0.655346	0.682672	0.665629		0.533716	0.55472	0.590076	0.55926
396665	0.533025	0.54137	0.524935	0.532809		0.433627	0.468502	0.449077	0.449965		0.660239	0.655598	0.682945	0.665879		0.533899	0.554944	0.590258	0.559456
397439	0.533242	0.541577	0.525221	0.533048		0.433863	0.468701	0.44936	0.450206		0.660462	0.655849	0.683218	0.666128		0.534081	0.555168	0.590441	0.559651
398212	0.533459	0.541783	0.525506	0.533287		0.434099	0.468899	0.449643	0.450446		0.660684	0.6561	0.68349	0.666377		0.534262	0.555391	0.590623	0.559847
398985	0.533676	0.54199	0.525791	0.533526		0.434334	0.469097	0.449926	0.450685		0.660906	0.65635	0.683762	0.666626		0.534444	0.555615	0.590805	0.560042
399758	0.533892	0.542196	0.526076	0.533765		0.43457	0.469295	0.450209	0.450925		0.661128	0.6566	0.684034	0.666874		0.534626	0.555838	0.590986	0.560237
400531	0.534109	0.542403	0.52636	0.534003		0.434805	0.469493	0.450491	0.451164		0.661349	0.65685	0.684305	0.667121		0.534807	0.556061	0.591168	0.560432
401305	0.534325	0.542609	0.526644	0.534242		0.43504	0.46969	0.450773	0.451404		0.66157	0.6571	0.684575	0.667369		0.534988	0.556284	0.591349	0.560627
402078	0.534541	0.542815	0.526927	0.53448		0.435275	0.469888	0.451055	0.451643		0.661791	0.657349	0.684845	0.667616		0.535169	0.556507	0.591531	0.560822
402851	0.534757	0.543021	0.527211	0.534718		0.435509	0.470085	0.451337	0.451881		0.662012	0.657597	0.685115	0.667863		0.53535	0.556729	0.591712	0.561016
403624	0.534972	0.543226	0.527494	0.534955		0.435744	0.470282	0.451618	0.45212		0.662232	0.657846	0.685384	0.668109		0.535531	0.556951	0.591893	0.56121
404398	0.535188	0.543432	0.527776	0.535192		0.435978	0.470479	0.451899	0.452358		0.662452	0.658094	0.685653	0.668355		0.535712	0.557173	0.592073	0.561404
405171	0.535403	0.543637	0.528059	0.53543		0.436212	0.470676	0.45218	0.452596		0.662672	0.658341	0.685921	0.668601		0.535893	0.557395	0.592254	0.561598
405944	0.535618	0.543842	0.52834	0.535666		0.436446	0.470873	0.45246	0.452834		0.662891	0.658589	0.686189	0.668846		0.536073	0.557617	0.592435	0.561792
406717	0.535833	0.544047	0.528622	0.535903		0.43668	0.47107	0.45274	0.453072		0.663111	0.658836	0.686456	0.669091		0.536254	0.557838	0.592615	0.561986
407491	0.536047	0.544251	0.528903	0.536139		0.436913	0.471266	0.45302	0.45331		0.66333	0.659082	0.686723	0.669335		0.536434	0.558059	0.592795	0.562179
408264	0.536262	0.544456	0.529184	0.536376		0.437146	0.471463	0.453299	0.453547		0.663548	0.659329	0.68699	0.66958		0.536614	0.55828	0.592975	0.562373
409037	0.536476	0.54466	0.529465	0.536612		0.437379	0.471659	0.453579	0.453784		0.663767	0.659575	0.687256	0.669823		0.536794	0.558501	0.593155	0.562566
409810	0.53669	0.544864	0.529745	0.536847		0.437612	0.471855	0.453857	0.454021		0.663985	0.65982	0.687521	0.670067		0.536974	0.558721	0.593335	0.562759
410583	0.536904	0.545068	0.530026	0.537083		0.437845	0.472051	0.454136	0.454258		0.664202	0.660066	0.687786	0.67031		0.537153	0.558942	0.593514	0.562952
411357	0.537117	0.545272	0.530305	0.537318		0.438077	0.472246	0.454415	0.454494		0.66442	0.66031	0.688051	0.670553		0.537333	0.559162	0.593694	0.563144
412130	0.537331	0.545476	0.530585	0.537553		0.43831	0.472442	0.454693	0.454731		0.664637	0.660555	0.688315	0.670795		0.537512	0.559381	0.593873	0.563337
412903	0.537544	0.545679	0.530864	0.537788		0.438542	0.472638	0.45497	0.454967		0.664854	0.660799	0.688579	0.671038		0.537691	0.559601	0.594052	0.563529
413676	0.537757	0.545883	0.531142	0.538022		0.438774	0.472833	0.455248	0.455203		0.665071	0.661043	0.688843	0.671279		0.537871	0.559821	0.594231	0.563721
414450	0.53797	0.546086	0.531421	0.538257		0.439005	0.473028	0.455525	0.455438		0.665287	0.661287	0.689106	0.671521		0.53805	0.56004	0.59441	0.563913
415223	0.538183	0.546289	0.531699	0.538491		0.439237	0.473223	0.455802	0.455674		0.665504	0.66153	0.689368	0.671762		0.538228	0.560259	0.594589	0.564105
415996	0.538395	0.546492	0.531977	0.538725		0.439468	0.473418	0.456079	0.455909		0.66572	0.661773	0.68963	0.672003		0.538407	0.560478	0.594767	0.564297
416769	0.538608	0.546694	0.532254	0.538958		0.439699	0.473613	0.456355	0.456144		0.665935	0.662015	0.689892	0.672243		0.538586	0.560696	0.594946	0.564488
417542	0.53882	0.546897	0.532532	0.539192		0.43993	0.473808	0.456632	0.456379		0.666151	0.662257	0.690153	0.672483		0.538764	0.560915	0.595124	0.56468
418316	0.539032	0.547099	0.532808	0.539425		0.440161	0.474002	0.456907	0.456614		0.666366	0.662499	0.690414	0.672723		0.538943	0.561133	0.595302	0.564871
419089	0.539244	0.547301	0.533085	0.539658		0.440392	0.474196	0.457183	0.456849		0.66658	0.662741	0.690674	0.672962		0.539121	0.561351	0.59548	0.565062
419862	0.539455	0.547503	0.533361	0.539891		0.440622	0.474391	0.457458	0.457083		0.666795	0.662982	0.690934	0.673201		0.539299	0.561569	0.595658	0.565253
420635	0.539667	0.547705	0.533637	0.540123		0.440852	0.474585	0.457733	0.457317		0.667009	0.663223	0.691194	0.67344		0.539477	0.561786	0.595835	0.565443
421409	0.539878	0.547906	0.533913	0.540356		0.441082	0.474779	0.458008	0.457551		0.667223	0.663463	0.691453	0.673678		0.539655	0.562004	0.596013	0.565634
422182	0.540089	0.548108	0.534188	0.540588		0.441312	0.474973	0.458283	0.457785		0.667437	0.663704	0.691712	0.673916		0.539832	0.562221	0.59619	0.565824
422955	0.5403	0.548309	0.534463	0.54082		0.441542	0.475166	0.458557	0.458018		0.667651	0.663943	0.69197	0.674154		0.54001	0.562438	0.596367	0.566015
423728	0.540511	0.54851	0.534738	0.541051		0.441771	0.47536	0.458831	0.458252		0.667864	0.664183	0.692228	0.674391		0.540187	0.562654	0.596544	0.566205
424501	0.540721	0.548711	0.535012	0.541283		0.442	0.475553	0.459105	0.458485		0.668077	0.664422	0.692485	0.674628		0.540365	0.562871	0.596721	0.566395
425275	0.540931	0.548911	0.535286	0.541514		0.442229	0.475746	0.459378	0.458718		0.668289	0.664661	0.692742	0.674865		0.540542	0.563087	0.596898	0.566584
426048	0.541141	0.549112	0.53556	0.541745		0.442458	0.475939	0.459651	0.45895		0.668502	0.6649	0.692999	0.675101		0.540719	0.563304	0.597074	0.566774
426821	0.541351	0.549312	0.535833	0.541975		0.442687	0.476132	0.459924	0.459183		0.668714	0.665138	0.693255	0.675337		0.540896	0.563519	0.597251	0.566963
427594	0.541561	0.549512	0.536107	0.542206		0.442915	0.476325	0.460197	0.459415		0.668926	0.665376	0.693511	0.675573		0.541073	0.563735	0.597427	0.567153
428368	0.541771	0.549713	0.536379	0.542436		0.443144	0.476518	0.460469	0.459647		0.669138	0.665613	0.693766	0.675808		0.541249	0.563951	0.597603	0.567342
429141	0.54198	0.549912	0.536652	0.542666		0.443372	0.476711	0.460741	0.459879		0.669349	0.66585	0.694021	0.676043		0.541426	0.564166	0.597779	0.567531
429914	0.542189	0.550112	0.536924	0.542896		0.4436	0.476903	0.461013	0.460111		0.66956	0.666087	0.694275	0.676278		0.541602	0.564381	0.597955	0.56772
430687	0.542398	0.550312	0.537196	0.543126		0.443828	0.477095	0.461284	0.460343		0.669771	0.666324	0.69453	0.676512		0.541778	0.564596	0.598131	0.567908
431461	0.542607	0.550511	0.537468	0.543355		0.444055	0.477287	0.461556	0.460574		0.669981	0.66656	0.694783	0.676747		0.541954	0.564811	0.598306	0.568097
432234	0.542816	0.55071	0.537739	0.543584		0.444283	0.477479	0.461827	0.460805		0.670192	0.666796	0.695037	0.67698		0.54213	0.565025	0.598481	0.568285
433007	0.543024	0.550909	0.53801	0.543813		0.44451	0.477671	0.462097	0.461036		0.670402	0.667032	0.695289	0.677214		0.542306	0.56524	0.598657	0.568473
433780	0.543233	0.551108	0.538281	0.544042		0.444737	0.477863	0.462368	0.461267		0.670612	0.667267	0.695542	0.677447		0.542482	0.565454	0.598832	0.568661
434553	0.543441	0.551307	0.538551	0.544271		0.444964	0.478055	0.462638	0.461498		0.670821	0.667502	0.695794	0.677679		0.542658	0.565668	0.599007	0.568849
435327	0.543649	0.551505	0.538821	0.544499		0.44519	0.478246	0.462908	0.461728		0.671031	0.667736	0.696045	0.677912		0.542833	0.565881	0.599182	0.569037
436100	0.543856	0.551704	0.539091	0.544727		0.445417	0.478437	0.463177	0.461958		0.67124	0.667971	0.696297	0.678144		0.543008	0.566095	0.599356	0.569224
436873	0.544064	0.551902	0.53936	0.544955		0.445643	0.478629	0.463447	0.462188		0.671448	0.668205	0.696548	0.678375		0.543184	0.566308	0.599531	0.569412
437646	0.544271	0.5521	0.53963	0.545183		0.445869	0.47882	0.463716	0.462418		0.671657	0.668438	0.696798	0.678607		0.543359	0.566521	0.599705	0.569599
438420	0.544479	0.552298	0.539898	0.54541		0.446095	0.479011	0.463985	0.462648		0.671865	0.668672	0.697048	0.678838		0.543534	0.566734	0.599879	0.569786
439193	0.544686	0.552495	0.540167	0.545637		0.446321	0.479201	0.464253	0.462877		0.672073	0.668905	0.697298	0.679069		0.543709	0.566947	0.600053	0.569973
439966	0.544892	0.552693	0.540435	0.545864		0.446546	0.479392	0.464522	0.463106		0.672281	0.669137	0.697547	0.679299		0.543883	0.567159	0.600227	0.57016
440739	0.545099	0.55289	0.540703	0.546091		0.446771	0.479583	0.46479	0.463335		0.672488	0.66937	0.697796	0.679529		0.544058	0.567372	0.600401	0.570346
441512	0.545306	0.553087	0.540971	0.546318		0.446997	0.479773	0.465058	0.463564		0.672696	0.669602	0.698044	0.679759		0.544232	0.567584	0.600575	0.570533
442286	0.545512	0.553284	0.541238	0.546544		0.447222	0.479963	0.465325	0.463793		0.672902	0.669833	0.698292	0.679988		0.544407	0.567796	0.600748	0.570719
443059	0.545718	0.553481	0.541505	0.54677		0.447446	0.480153	0.465592	0.464021		0.673109	0.670065	0.69854	0.680218		0.544581	0.568007	0.600922	0.570905
443832	0.545924	0.553678	0.541772	0.546996		0.447671	0.480343	0.465859	0.46425		0.673316	0.670296	0.698787	0.680446		0.544755	0.568219	0.601095	0.571091
444605	0.54613	0.553874	0.542039	0.547222		0.447896	0.480533	0.466126	0.464478		0.673522	0.670527	0.699034	0.680675		0.544929	0.56843	0.601268	0.571277
445379	0.546335	0.554071	0.542305	0.547447		0.44812	0.480723	0.466393	0.464706		0.673728	0.670757	0.69928	0.680903		0.545103	0.568641	0.601441	0.571463
446152	0.546541	0.554267	0.542571	0.547673		0.448344	0.480912	0.466659	0.464933		0.673934	0.670987	0.699526	0.681131		0.545276	0.568852	0.601614	0.571648
446925	0.546746	0.554463	0.542836	0.547898		0.448568	0.481102	0.466925	0.465161		0.674139	0.671217	0.699772	0.681359		0.54545	0.569063	0.601786	0.571834
447698	0.546951	0.554659	0.543102	0.548123		0.448791	0.481291	0.467191	0.465388		0.674344	0.671447	0.700017	0.681586		0.545623	0.569273	0.601959	0.572019
448472	0.547156	0.554854	0.543367	0.548347		0.449015	0.48148	0.467456	0.465615		0.674549	0.671676	0.700262	0.681813		0.545797	0.569484	0.602131	0.572204
449245	0.547361	0.55505	0.543631	0.548572		0.449238	0.481669	0.467721	0.465842		0.674754	0.671905	0.700506	0.682039		0.54597	0.569694	0.602303	0.572389
450018	0.547565	0.555245	0.543896	0.548796		0.449462	0.481858	0.467986	0.466069		0.674958	0.672134	0.70075	0.682266		0.546143	0.569904	0.602475	0.572574
450791	0.54777	0.55544	0.54416	0.54902		0.449685	0.482047	0.468251	0.466296		0.675163	0.672362	0.700994	0.682492		0.546316	0.570113	0.602647	0.572758
451564	0.547974	0.555635	0.544424	0.549244		0.449907	0.482236	0.468515	0.466522		0.675366	0.67259	0.701237	0.682717		0.546489	0.570323	0.602819	0.572943
452338	0.548178	0.55583	0.544687	0.549467		0.45013	0.482424	0.468779	0.466748		0.67557	0.672818	0.70148	0.682943		0.546661	0.570532	0.60299	0.573127
453111	0.548382	0.556025	0.544951	0.54969		0.450352	0.482612	0.469043	0.466974		0.675774	0.673045	0.701723	0.683168		0.546834	0.570741	0.603162	0.573311
453884	0.548585	0.556219	0.545214	0.549914		0.450575	0.482801	0.469307	0.4672		0.675977	0.673272	0.701965	0.683392		0.547006	0.57095	0.603333	0.573495
454657	0.548789	0.556414	0.545476	0.550137		0.450797	0.482989	0.46957	0.467426		0.67618	0.673499	0.702207	0.683617		0.547179	0.571159	0.603504	0.573679
455431	0.548992	0.556608	0.545739	0.550359		0.451019	0.483177	0.469834	0.467651		0.676382	0.673725	0.702448	0.683841		0.547351	0.571368	0.603676	0.573863
456204	0.549195	0.556802	0.546001	0.550582		0.451241	0.483365	0.470096	0.467876		0.676585	0.673951	0.702689	0.684065		0.547523	0.571576	0.603846	0.574046
456977	0.549398	0.556996	0.546263	0.550804		0.451462	0.483552	0.470359	0.468101		0.676787	0.674177	0.70293	0.684288		0.547695	0.571784	0.604017	0.57423
457750	0.549601	0.55719	0.546524	0.551026		0.451684	0.48374	0.470621	0.468326		0.676989	0.674403	0.70317	0.684511		0.547866	0.571992	0.604188	0.574413
458523	0.549803	0.557383	0.546785	0.551248		0.451905	0.483927	0.470884	0.468551		0.677191	0.674628	0.70341	0.684734		0.548038	0.5722	0.604358	0.574596
459297	0.550006	0.557577	0.547046	0.55147		0.452126	0.484115	0.471145	0.468775		0.677392	0.674853	0.703649	0.684957		0.54821	0.572408	0.604529	0.574779
460070	0.550208	0.55777	0.547307	0.551691		0.452347	0.484302	0.471407	0.469		0.677594	0.675078	0.703888	0.685179		0.548381	0.572615	0.604699	0.574962
460843	0.55041	0.557963	0.547567	0.551912		0.452567	0.484489	0.471668	0.469224		0.677795	0.675302	0.704127	0.685401		0.548552	0.572822	0.604869	0.575144
461616	0.550612	0.558156	0.547827	0.552134		0.452788	0.484676	0.47193	0.469448		0.677995	0.675526	0.704365	0.685623		0.548724	0.573029	0.605039	0.575327
462390	0.550814	0.558349	0.548087	0.552354		0.453008	0.484862	0.47219	0.469672		0.678196	0.67575	0.704603	0.685844		0.548895	0.573236	0.605209	0.575509
463163	0.551015	0.558541	0.548347	0.552575		0.453228	0.485049	0.472451	0.469895		0.678396	0.675973	0.704841	0.686065		0.549066	0.573443	0.605378	0.575691
463936	0.551217	0.558734	0.548606	0.552795		0.453448	0.485236	0.472711	0.470119		0.678596	0.676196	0.705078	0.686286		0.549236	0.573649	0.605548	0.575874
464709	0.551418	0.558926	0.548865	0.553016		0.453668	0.485422	0.472971	0.470342		0.678796	0.676419	0.705315	0.686506		0.549407	0.573855	0.605717	0.576055
465483	0.551619	0.559118	0.549124	0.553236		0.453888	0.485608	0.473231	0.470565		0.678995	0.676642	0.705551	0.686726		0.549578	0.574061	0.605886	0.576237
466256	0.55182	0.55931	0.549382	0.553455		0.454107	0.485794	0.473491	0.470788		0.679195	0.676864	0.705787	0.686946		0.549748	0.574267	0.606055	0.576419
467029	0.552021	0.559502	0.54964	0.553675		0.454327	0.48598	0.47375	0.47101		0.679394	0.677086	0.706023	0.687166		0.549918	0.574473	0.606224	0.5766
467802	0.552221	0.559693	0.549898	0.553894		0.454546	0.486166	0.474009	0.471233		0.679592	0.677307	0.706258	0.687385		0.550088	0.574678	0.606393	0.576781
468575	0.552421	0.559885	0.550155	0.554114		0.454765	0.486352	0.474268	0.471455		0.679791	0.677529	0.706493	0.687604		0.550259	0.574884	0.606562	0.576963
469349	0.552622	0.560076	0.550413	0.554333		0.454983	0.486538	0.474527	0.471677		0.679989	0.67775	0.706728	0.687823		0.550428	0.575089	0.60673	0.577144
470122	0.552822	0.560267	0.55067	0.554551		0.455202	0.486723	0.474785	0.471899		0.680187	0.677971	0.706962	0.688041		0.550598	0.575294	0.606899	0.577324
470895	0.553021	0.560458	0.550926	0.55477		0.45542	0.486908	0.475043	0.472121		0.680385	0.678191	0.707196	0.688259		0.550768	0.575498	0.607067	0.577505
471668	0.553221	0.560649	0.551183	0.554988		0.455639	0.487094	0.475301	0.472343		0.680583	0.678411	0.70743	0.688477		0.550938	0.575703	0.607235	0.577686
472442	0.553421	0.56084	0.551439	0.555206		0.455857	0.487279	0.475559	0.472564		0.68078	0.678631	0.707663	0.688694		0.551107	0.575907	0.607403	0.577866
473215	0.55362	0.56103	0.551695	0.555424		0.456075	0.487464	0.475816	0.472785		0.680977	0.678851	0.707896	0.688911		0.551276	0.576111	0.607571	0.578046
473988	0.553819	0.561221	0.55195	0.555642		0.456292	0.487648	0.476073	0.473006		0.681174	0.67907	0.708128	0.689128		0.551446	0.576315	0.607739	0.578227
474761	0.554018	0.561411	0.552205	0.55586		0.45651	0.487833	0.47633	0.473227		0.681371	0.679289	0.70836	0.689345		0.551615	0.576519	0.607906	0.578406
475534	0.554217	0.561601	0.55246	0.556077		0.456727	0.488018	0.476587	0.473448		0.681567	0.679508	0.708592	0.689561		0.551784	0.576723	0.608074	0.578586
476308	0.554416	0.561791	0.552715	0.556294		0.456945	0.488202	0.476843	0.473668		0.681764	0.679726	0.708823	0.689777		0.551952	0.576926	0.608241	0.578766
477081	0.554614	0.561981	0.55297	0.556511		0.457162	0.488387	0.477099	0.473889		0.68196	0.679944	0.709054	0.689993		0.552121	0.577129	0.608408	0.578946
477854	0.554812	0.56217	0.553224	0.556728		0.457378	0.488571	0.477355	0.474109		0.682155	0.680162	0.709285	0.690208		0.55229	0.577332	0.608575	0.579125
478627	0.55501	0.56236	0.553478	0.556944		0.457595	0.488755	0.477611	0.474329		0.682351	0.68038	0.709515	0.690423		0.552458	0.577535	0.608742	0.579304
479401	0.555208	0.562549	0.553731	0.557161		0.457812	0.488939	0.477866	0.474549		0.682546	0.680597	0.709745	0.690638		0.552627	0.577738	0.608909	0.579483
480174	0.555406	0.562738	0.553985	0.557377		0.458028	0.489122	0.478122	0.474768		0.682741	0.680814	0.709974	0.690852		0.552795	0.57794	0.609075	0.579662
480947	0.555604	0.562927	0.554238	0.557593		0.458244	0.489306	0.478377	0.474988		0.682936	0.68103	0.710204	0.691067		0.552963	0.578143	0.609242	0.579841
481720	0.555801	0.563116	0.554491	0.557808		0.45846	0.48949	0.478631	0.475207		0.68313	0.681247	0.710433	0.691281		0.553131	0.578345	0.609408	0.58002
482494	0.555999	0.563304	0.554743	0.558024		0.458676	0.489673	0.478886	0.475426		0.683325	0.681463	0.710661	0.691494		0.553299	0.578547	0.609574	0.580198
483267	0.556196	0.563493	0.554995	0.558239		0.458892	0.489856	0.47914	0.475645		0.683519	0.681679	0.710889	0.691708		0.553467	0.578748	0.60974	0.580376
484040	0.556393	0.563681	0.555247	0.558454		0.459107	0.49004	0.479394	0.475864		0.683713	0.681894	0.711117	0.691921		0.553634	0.57895	0.609906	0.580555
484813	0.55659	0.563869	0.555499	0.558669		0.459323	0.490223	0.479648	0.476082		0.683906	0.68211	0.711344	0.692133		0.553802	0.579151	0.610072	0.580733
485586	0.556786	0.564057	0.55575	0.558884		0.459538	0.490406	0.479901	0.4763		0.6841	0.682325	0.711571	0.692346		0.553969	0.579352	0.610238	0.580911
486360	0.556983	0.564245	0.556002	0.559098		0.459753	0.490588	0.480154	0.476519		0.684293	0.682539	0.711798	0.692558		0.554136	0.579553	0.610403	0.581088
487133	0.557179	0.564433	0.556252	0.559313		0.459968	0.490771	0.480407	0.476737		0.684486	0.682754	0.712025	0.69277		0.554303	0.579754	0.610568	0.581266
487906	0.557375	0.56462	0.556503	0.559527		0.460182	0.490953	0.48066	0.476954		0.684678	0.682968	0.712251	0.692982		0.55447	0.579955	0.610734	0.581444
488679	0.557571	0.564808	0.556753	0.559741		0.460397	0.491136	0.480913	0.477172		0.684871	0.683182	0.712476	0.693193		0.554637	0.580155	0.610899	0.581621
489453	0.557767	0.564995	0.557003	0.559955		0.460611	0.491318	0.481165	0.47739		0.685063	0.683395	0.712702	0.693404		0.554804	0.580356	0.611064	0.581798
490226	0.557962	0.565182	0.557253	0.560168		0.460825	0.4915	0.481417	0.477607		0.685255	0.683608	0.712927	0.693615		0.554971	0.580556	0.611229	0.581975
490999	0.558158	0.565369	0.557503	0.560381		0.461039	0.491682	0.481669	0.477824		0.685447	0.683821	0.713151	0.693825		0.555137	0.580756	0.611393	0.582152
491772	0.558353	0.565556	0.557752	0.560594		0.461253	0.491864	0.48192	0.478041		0.685639	0.684034	0.713376	0.694036		0.555304	0.580955	0.611558	0.582329
492545	0.558548	0.565742	0.558001	0.560807		0.461467	0.492046	0.482172	0.478258		0.68583	0.684247	0.7136	0.694245		0.55547	0.581155	0.611722	0.582505
493319	0.558743	0.565929	0.55825	0.56102		0.46168	0.492228	0.482423	0.478474		0.686021	0.684459	0.713823	0.694455		0.555636	0.581354	0.611887	0.582682
494092	0.558938	0.566115	0.558498	0.561233		0.461894	0.492409	0.482674	0.478691		0.686212	0.684671	0.714046	0.694665		0.555802	0.581553	0.612051	0.582858
494865	0.559133	0.566301	0.558746	0.561445		0.462107	0.492591	0.482924	0.478907		0.686402	0.684882	0.714269	0.694874		0.555968	0.581752	0.612215	0.583034
495638	0.559327	0.566487	0.558994	0.561657		0.46232	0.492772	0.483175	0.479123		0.686593	0.685094	0.714492	0.695082		0.556134	0.581951	0.612379	0.58321
496412	0.559522	0.566673	0.559242	0.561869		0.462533	0.492953	0.483425	0.479339		0.686783	0.685305	0.714714	0.695291		0.5563	0.58215	0.612542	0.583386
497185	0.559716	0.566859	0.559489	0.562081		0.462745	0.493134	0.483675	0.479555		0.686973	0.685515	0.714936	0.695499		0.556465	0.582348	0.612706	0.583562
497958	0.55991	0.567044	0.559737	0.562292		0.462958	0.493315	0.483925	0.47977		0.687163	0.685726	0.715158	0.695707		0.556631	0.582546	0.61287	0.583738
498731	0.560103	0.56723	0.559983	0.562504		0.46317	0.493496	0.484174	0.479986		0.687352	0.685936	0.715379	0.695915		0.556796	0.582744	0.613033	0.583913
499504	0.560297	0.567415	0.56023	0.562715		0.463382	0.493676	0.484423	0.480201		0.687542	0.686146	0.7156	0.696122		0.556962	0.582942	0.613196	0.584089
500278	0.560491	0.5676	0.560476	0.562926		0.463594	0.493857	0.484672	0.480416		0.687731	0.686356	0.715821	0.696329		0.557127	0.58314	0.613359	0.584264
501051	0.560684	0.567785	0.560722	0.563137		0.463806	0.494037	0.484921	0.480631		0.68792	0.686565	0.716041	0.696536		0.557292	0.583338	0.613522	0.584439
501824	0.560877	0.56797	0.560968	0.563347		0.464018	0.494218	0.48517	0.480845		0.688108	0.686774	0.716261	0.696743		0.557457	0.583535	0.613685	0.584614
502597	0.56107	0.568155	0.561214	0.563558		0.46423	0.494398	0.485418	0.48106		0.688297	0.686983	0.71648	0.696949		0.557621	0.583732	0.613848	0.584789
503371	0.561263	0.568339	0.561459	0.563768		0.464441	0.494578	0.485666	0.481274		0.688485	0.687192	0.716699	0.697155		0.557786	0.583929	0.61401	0.584963
504144	0.561456	0.568523	0.561704	0.563978		0.464652	0.494758	0.485914	0.481488		0.688673	0.6874	0.716918	0.697361		0.557951	0.584126	0.614173	0.585138
504917	0.561648	0.568708	0.561949	0.564188		0.464863	0.494937	0.486161	0.481702		0.68886	0.687608	0.717137	0.697567		0.558115	0.584323	0.614335	0.585312
505690	0.561841	0.568892	0.562193	0.564397		0.465074	0.495117	0.486409	0.481916		0.689048	0.687816	0.717355	0.697772		0.558279	0.584519	0.614497	0.585486
506464	0.562033	0.569075	0.562438	0.564607		0.465285	0.495297	0.486656	0.48213		0.689235	0.688023	0.717573	0.697977		0.558443	0.584715	0.614659	0.58566
507237	0.562225	0.569259	0.562682	0.564816		0.465495	0.495476	0.486903	0.482343		0.689422	0.688231	0.717791	0.698181		0.558608	0.584911	0.614821	0.585834
508010	0.562417	0.569443	0.562925	0.565025		0.465706	0.495655	0.48715	0.482557		0.689609	0.688438	0.718008	0.698386		0.558771	0.585107	0.614983	0.586008
508783	0.562608	0.569626	0.563169	0.565234		0.465916	0.495834	0.487396	0.48277		0.689796	0.688644	0.718225	0.69859		0.558935	0.585303	0.615145	0.586182
509556	0.5628	0.56981	0.563412	0.565442		0.466126	0.496013	0.487642	0.482983		0.689982	0.688851	0.718441	0.698794		0.559099	0.585499	0.615306	0.586355
510330	0.562991	0.569993	0.563655	0.565651		0.466336	0.496192	0.487888	0.483196		0.690169	0.689057	0.718658	0.698997		0.559263	0.585694	0.615468	0.586529
511103	0.563182	0.570176	0.563897	0.565859		0.466546	0.496371	0.488134	0.483408		0.690355	0.689263	0.718874	0.699201		0.559426	0.585889	0.615629	0.586702
511876	0.563374	0.570358	0.56414	0.566067		0.466755	0.49655	0.48838	0.483621		0.69054	0.689468	0.719089	0.699404		0.55959	0.586084	0.61579	0.586875
512649	0.563564	0.570541	0.564382	0.566275		0.466965	0.496728	0.488625	0.483833		0.690726	0.689674	0.719305	0.699607		0.559753	0.586279	0.615951	0.587048
513423	0.563755	0.570724	0.564624	0.566483		0.467174	0.496907	0.48887	0.484045		0.690911	0.689879	0.71952	0.699809		0.559916	0.586474	0.616112	0.587221
514196	0.563946	0.570906	0.564866	0.56669		0.467383	0.497085	0.489115	0.484257		0.691096	0.690084	0.719734	0.700011		0.560079	0.586668	0.616273	0.587393
514969	0.564136	0.571088	0.565107	0.566897		0.467592	0.497263	0.48936	0.484469		0.691281	0.690288	0.719949	0.700213		0.560242	0.586863	0.616433	0.587566
515742	0.564327	0.57127	0.565348	0.567105		0.467801	0.497441	0.489604	0.48468		0.691466	0.690493	0.720163	0.700415		0.560405	0.587057	0.616594	0.587738
516515	0.564517	0.571452	0.565589	0.567311		0.468009	0.497619	0.489848	0.484892		0.69165	0.690697	0.720376	0.700617		0.560567	0.587251	0.616754	0.587911
517289	0.564707	0.571634	0.56583	0.567518		0.468218	0.497797	0.490092	0.485103		0.691835	0.690901	0.72059	0.700818		0.56073	0.587445	0.616914	0.588083
518062	0.564896	0.571816	0.56607	0.567725		0.468426	0.497975	0.490336	0.485314		0.692019	0.691104	0.720803	0.701019		0.560892	0.587638	0.617074	0.588255
518835	0.565086	0.571997	0.56631	0.567931		0.468634	0.498152	0.490579	0.485525		0.692202	0.691307	0.721015	0.701219		0.561055	0.587832	0.617234	0.588427
519608	0.565275	0.572179	0.56655	0.568137		0.468842	0.49833	0.490823	0.485736		0.692386	0.69151	0.721228	0.70142		0.561217	0.588025	0.617394	0.588598
520382	0.565465	0.57236	0.56679	0.568343		0.46905	0.498507	0.491066	0.485947		0.692569	0.691713	0.72144	0.70162		0.561379	0.588218	0.617554	0.58877
521155	0.565654	0.572541	0.567029	0.568549		0.469258	0.498684	0.491308	0.486157		0.692753	0.691916	0.721652	0.70182		0.561541	0.588411	0.617713	0.588941
521928	0.565843	0.572722	0.567268	0.568755		0.469465	0.498862	0.491551	0.486367		0.692936	0.692118	0.721863	0.70202		0.561703	0.588604	0.617873	0.589113
522701	0.566032	0.572903	0.567507	0.56896		0.469672	0.499039	0.491793	0.486577		0.693118	0.69232	0.722074	0.702219		0.561865	0.588797	0.618032	0.589284
523475	0.566221	0.573083	0.567745	0.569165		0.46988	0.499215	0.492036	0.486787		0.693301	0.692521	0.722285	0.702418		0.562026	0.588989	0.618191	0.589455
524248	0.566409	0.573264	0.567984	0.56937		0.470087	0.499392	0.492278	0.486997		0.693483	0.692723	0.722496	0.702617		0.562188	0.589181	0.61835	0.589626
525021	0.566597	0.573444	0.568222	0.569575		0.470293	0.499569	0.492519	0.487207		0.693665	0.692924	0.722706	0.702815		0.562349	0.589373	0.618509	0.589796
525794	0.566786	0.573624	0.56846	0.56978		0.4705	0.499745	0.492761	0.487416		0.693847	0.693125	0.722916	0.703014		0.562511	0.589565	0.618668	0.589967
526567	0.566974	0.573804	0.568697	0.569984		0.470707	0.499922	0.493002	0.487626		0.694029	0.693326	0.723125	0.703212		0.562672	0.589757	0.618827	0.590137
527341	0.567162	0.573984	0.568935	0.570189		0.470913	0.500098	0.493243	0.487835		0.694211	0.693526	0.723335	0.70341		0.562833	0.589949	0.618985	0.590308
528114	0.567349	0.574164	0.569172	0.570393		0.471119	0.500274	0.493484	0.488044		0.694392	0.693726	0.723544	0.703607		0.562994	0.59014	0.619144	0.590478
528887	0.567537	0.574344	0.569409	0.570597		0.471325	0.50045	0.493725	0.488252		0.694573	0.693926	0.723752	0.703804		0.563155	0.590331	0.619302	0.590648
529660	0.567724	0.574523	0.569645	0.5708		0.471531	0.500626	0.493965	0.488461		0.694754	0.694126	0.723961	0.704002		0.563315	0.590522	0.61946	0.590818
530434	0.567912	0.574702	0.569881	0.571004		0.471737	0.500802	0.494205	0.48867		0.694934	0.694325	0.724169	0.704198		0.563476	0.590713	0.619618	0.590988
531207	0.568099	0.574882	0.570118	0.571207		0.471943	0.500977	0.494445	0.488878		0.695115	0.694524	0.724376	0.704395		0.563636	0.590904	0.619776	0.591158
531980	0.568286	0.575061	0.570353	0.571411		0.472148	0.501153	0.494685	0.489086		0.695295	0.694723	0.724584	0.704591		0.563797	0.591094	0.619934	0.591327
532753	0.568473	0.575239	0.570589	0.571614		0.472353	0.501328	0.494924	0.489294		0.695475	0.694922	0.724791	0.704787		0.563957	0.591285	0.620092	0.591496
533526	0.568659	0.575418	0.570824	0.571816		0.472559	0.501504	0.495164	0.489502		0.695655	0.69512	0.724998	0.704983		0.564117	0.591475	0.620249	0.591666
534300	0.568846	0.575597	0.571059	0.572019		0.472764	0.501679	0.495403	0.489709		0.695835	0.695318	0.725204	0.705178		0.564277	0.591665	0.620407	0.591835
535073	0.569032	0.575775	0.571294	0.572221		0.472968	0.501854	0.495641	0.489917		0.696014	0.695516	0.72541	0.705374		0.564437	0.591855	0.620564	0.592004
535846	0.569218	0.575953	0.571529	0.572424		0.473173	0.502029	0.49588	0.490124		0.696193	0.695714	0.725616	0.705569		0.564597	0.592044	0.620721	0.592173
536619	0.569404	0.576132	0.571763	0.572626		0.473378	0.502204	0.496119	0.490331		0.696372	0.695911	0.725822	0.705763		0.564757	0.592234	0.620878	0.592341
537393	0.56959	0.57631	0.571997	0.572828		0.473582	0.502378	0.496357	0.490538		0.696551	0.696109	0.726027	0.705958		0.564916	0.592423	0.621035	0.59251
538166	0.569776	0.576488	0.572231	0.573029		0.473786	0.502553	0.496595	0.490745		0.696729	0.696305	0.726232	0.706152		0.565076	0.592612	0.621192	0.592678
538939	0.569962	0.576665	0.572465	0.573231		0.47399	0.502727	0.496832	0.490952		0.696908	0.696502	0.726437	0.706346		0.565235	0.592801	0.621349	0.592847
539712	0.570147	0.576843	0.572698	0.573432		0.474194	0.502902	0.49707	0.491158		0.697086	0.696698	0.726641	0.70654		0.565395	0.59299	0.621505	0.593015
540486	0.570332	0.57702	0.572931	0.573634		0.474398	0.503076	0.497307	0.491365		0.697264	0.696895	0.726845	0.706733		0.565554	0.593179	0.621662	0.593183
541259	0.570517	0.577198	0.573164	0.573834		0.474601	0.50325	0.497544	0.491571		0.697442	0.69709	0.727049	0.706927		0.565713	0.593368	0.621818	0.593351
542032	0.570702	0.577375	0.573397	0.574035		0.474805	0.503424	0.497781	0.491777		0.697619	0.697286	0.727253	0.70712		0.565872	0.593556	0.621974	0.593519
542805	0.570887	0.577552	0.573629	0.574236		0.475008	0.503598	0.498018	0.491983		0.697797	0.697482	0.727456	0.707312		0.566031	0.593744	0.62213	0.593686
543578	0.571072	0.577729	0.573861	0.574436		0.475211	0.503772	0.498255	0.492188		0.697974	0.697677	0.727659	0.707505		0.566189	0.593932	0.622286	0.593854
544352	0.571256	0.577905	0.574093	0.574637		0.475414	0.503945	0.498491	0.492394		0.698151	0.697872	0.727861	0.707697		0.566348	0.59412	0.622442	0.594021
545125	0.571441	0.578082	0.574325	0.574837		0.475617	0.504119	0.498727	0.492599		0.698327	0.698066	0.728064	0.707889		0.566506	0.594308	0.622597	0.594189
545898	0.571625	0.578258	0.574557	0.575037		0.47582	0.504292	0.498963	0.492804		0.698504	0.698261	0.728266	0.708081		0.566665	0.594495	0.622753	0.594356
546671	0.571809	0.578435	0.574788	0.575236		0.476022	0.504466	0.499198	0.49301		0.69868	0.698455	0.728467	0.708272		0.566823	0.594682	0.622908	0.594523
547445	0.571993	0.578611	0.575019	0.575436		0.476225	0.504639	0.499434	0.493214		0.698857	0.698649	0.728669	0.708464		0.566981	0.59487	0.623064	0.59469
548218	0.572177	0.578787	0.575249	0.575635		0.476427	0.504812	0.499669	0.493419		0.699032	0.698842	0.72887	0.708655		0.567139	0.595057	0.623219	0.594856
548991	0.57236	0.578963	0.57548	0.575834		0.476629	0.504985	0.499904	0.493624		0.699208	0.699036	0.729071	0.708845		0.567297	0.595243	0.623374	0.595023
549764	0.572544	0.579139	0.57571	0.576033		0.476831	0.505158	0.500139	0.493828		0.699384	0.699229	0.729271	0.709036		0.567455	0.59543	0.623529	0.595189
550537	0.572727	0.579314	0.57594	0.576232		0.477033	0.50533	0.500373	0.494032		0.699559	0.699422	0.729472	0.709226		0.567613	0.595617	0.623684	0.595356
551311	0.57291	0.57949	0.57617	0.576431		0.477234	0.505503	0.500608	0.494237		0.699734	0.699615	0.729672	0.709416		0.56777	0.595803	0.623838	0.595522
552084	0.573093	0.579665	0.576399	0.576629		0.477436	0.505676	0.500842	0.49444		0.699909	0.699807	0.729871	0.709606		0.567928	0.595989	0.623993	0.595688
552857	0.573276	0.57984	0.576629	0.576828		0.477637	0.505848	0.501076	0.494644		0.700084	0.699999	0.730071	0.709796		0.568085	0.596175	0.624147	0.595854
553630	0.573459	0.580015	0.576858	0.577026		0.477838	0.50602	0.501309	0.494848		0.700258	0.700191	0.73027	0.709985		0.568243	0.596361	0.624302	0.59602
554404	0.573641	0.58019	0.577087	0.577224		0.478039	0.506192	0.501543	0.495051		0.700433	0.700383	0.730469	0.710174		0.5684	0.596547	0.624456	0.596185
555177	0.573824	0.580365	0.577315	0.577422		0.47824	0.506364	0.501776	0.495255		0.700607	0.700575	0.730667	0.710363		0.568557	0.596732	0.62461	0.596351
555950	0.574006	0.580539	0.577543	0.577619		0.478441	0.506536	0.502009	0.495458		0.700781	0.700766	0.730865	0.710551		0.568714	0.596918	0.624764	0.596516
556723	0.574188	0.580714	0.577772	0.577817		0.478641	0.506708	0.502242	0.495661		0.700955	0.700957	0.731063	0.71074		0.568871	0.597103	0.624918	0.596682
557497	0.57437	0.580888	0.577999	0.578014		0.478842	0.50688	0.502475	0.495864		0.701128	0.701148	0.731261	0.710928		0.569027	0.597288	0.625071	0.596847
558270	0.574552	0.581063	0.578227	0.578211		0.479042	0.507051	0.502707	0.496066		0.701301	0.701338	0.731458	0.711116		0.569184	0.597473	0.625225	0.597012
559043	0.574734	0.581237	0.578454	0.578408		0.479242	0.507223	0.502939	0.496269		0.701475	0.701529	0.731655	0.711303		0.569341	0.597657	0.625378	0.597177
559816	0.574915	0.581411	0.578682	0.578604		0.479442	0.507394	0.503171	0.496471		0.701648	0.701719	0.731852	0.711491		0.569497	0.597842	0.625532	0.597342
560589	0.575096	0.581584	0.578909	0.578801		0.479642	0.507565	0.503403	0.496673		0.70182	0.701909	0.732049	0.711678		0.569653	0.598026	0.625685	0.597506
561363	0.575278	0.581758	0.579135	0.578997		0.479842	0.507736	0.503635	0.496875		0.701993	0.702098	0.732245	0.711865		0.569809	0.598211	0.625838	0.597671
562136	0.575459	0.581931	0.579362	0.579193		0.480041	0.507907	0.503866	0.497077		0.702165	0.702288	0.732441	0.712051		0.569965	0.598395	0.625991	0.597835
562909	0.57564	0.582105	0.579588	0.579389		0.48024	0.508078	0.504097	0.497279		0.702337	0.702477	0.732637	0.712238		0.570121	0.598578	0.626144	0.597999
563682	0.57582	0.582278	0.579814	0.579585		0.48044	0.508249	0.504328	0.497481		0.702509	0.702666	0.732832	0.712424		0.570277	0.598762	0.626297	0.598163
564456	0.576001	0.582451	0.58004	0.579781		0.480639	0.50842	0.504559	0.497682		0.702681	0.702854	0.733027	0.71261		0.570433	0.598946	0.626449	0.598327
565229	0.576182	0.582624	0.580265	0.579976		0.480838	0.50859	0.50479	0.497883		0.702853	0.703043	0.733222	0.712796		0.570589	0.599129	0.626602	0.598491
566002	0.576362	0.582797	0.58049	0.580172		0.481036	0.508761	0.50502	0.498084		0.703024	0.703231	0.733416	0.712981		0.570744	0.599312	0.626754	0.598655
566775	0.576542	0.58297	0.580716	0.580367		0.481235	0.508931	0.50525	0.498285		0.703195	0.703419	0.733611	0.713166		0.5709	0.599496	0.626906	0.598819
567548	0.576722	0.583142	0.58094	0.580562		0.481434	0.509101	0.50548	0.498486		0.703366	0.703607	0.733805	0.713351		0.571055	0.599678	0.627059	0.598982
568322	0.576902	0.583315	0.581165	0.580757		0.481632	0.509271	0.50571	0.498687		0.703537	0.703794	0.733998	0.713536		0.57121	0.599861	0.627211	0.599146
569095	0.577082	0.583487	0.581389	0.580951		0.48183	0.509441	0.50594	0.498887		0.703708	0.703981	0.734192	0.713721		0.571365	0.600044	0.627362	0.599309
569868	0.577261	0.583659	0.581613	0.581146		0.482028	0.509611	0.506169	0.499088		0.703878	0.704168	0.734385	0.713905		0.57152	0.600226	0.627514	0.599472
570641	0.577441	0.583831	0.581837	0.58134		0.482226	0.509781	0.506398	0.499288		0.704049	0.704355	0.734578	0.714089		0.571675	0.600409	0.627666	0.599635
571415	0.57762	0.584003	0.582061	0.581534		0.482424	0.50995	0.506627	0.499488		0.704219	0.704542	0.73477	0.714273		0.57183	0.600591	0.627817	0.599798
572188	0.577799	0.584175	0.582284	0.581728		0.482621	0.51012	0.506856	0.499688		0.704389	0.704728	0.734963	0.714457		0.571985	0.600773	0.627969	0.59996
572961	0.577978	0.584346	0.582508	0.581922		0.482819	0.510289	0.507084	0.499887		0.704558	0.704914	0.735155	0.71464		0.572139	0.600954	0.62812	0.600123
573734	0.578157	0.584518	0.582731	0.582115		0.483016	0.510459	0.507312	0.500087		0.704728	0.7051	0.735347	0.714823		0.572294	0.601136	0.628271	0.600285
574507	0.578336	0.584689	0.582953	0.582309		0.483213	0.510628	0.507541	0.500286		0.704897	0.705286	0.735538	0.715006		0.572448	0.601318	0.628422	0.600448
575281	0.578514	0.58486	0.583176	0.582502		0.48341	0.510797	0.507769	0.500486		0.705066	0.705471	0.735729	0.715189		0.572602	0.601499	0.628573	0.60061
576054	0.578693	0.585031	0.583398	0.582695		0.483607	0.510966	0.507996	0.500685		0.705235	0.705656	0.73592	0.715371		0.572757	0.60168	0.628724	0.600772
576827	0.578871	0.585202	0.58362	0.582888		0.483804	0.511135	0.508224	0.500884		0.705404	0.705841	0.736111	0.715554		0.572911	0.601861	0.628875	0.600934
577600	0.579049	0.585373	0.583842	0.58308		0.484	0.511303	0.508451	0.501083		0.705572	0.706026	0.736302	0.715736		0.573064	0.602042	0.629026	0.601096
578374	0.579227	0.585544	0.584064	0.583273		0.484197	0.511472	0.508678	0.501281		0.705741	0.706211	0.736492	0.715918		0.573218	0.602223	0.629176	0.601258
579147	0.579405	0.585714	0.584285	0.583465		0.484393	0.511641	0.508905	0.50148		0.705909	0.706395	0.736682	0.716099		0.573372	0.602403	0.629326	0.601419
579920	0.579583	0.585885	0.584506	0.583658		0.484589	0.511809	0.509132	0.501678		0.706077	0.706579	0.736871	0.71628		0.573526	0.602584	0.629477	0.601581
580693	0.57976	0.586055	0.584727	0.58385		0.484785	0.511977	0.509358	0.501876		0.706245	0.706763	0.737061	0.716462		0.573679	0.602764	0.629627	0.601742
581467	0.579938	0.586225	0.584948	0.584041		0.484981	0.512145	0.509585	0.502074		0.706412	0.706946	0.73725	0.716642		0.573833	0.602944	0.629777	0.601903
582240	0.580115	0.586395	0.585169	0.584233		0.485177	0.512313	0.509811	0.502272		0.70658	0.70713	0.737439	0.716823		0.573986	0.603124	0.629927	0.602064
583013	0.580292	0.586565	0.585389	0.584425		0.485372	0.512481	0.510037	0.50247		0.706747	0.707313	0.737627	0.717004		0.574139	0.603304	0.630076	0.602225
583786	0.580469	0.586734	0.585609	0.584616		0.485568	0.512649	0.510262	0.502667		0.706914	0.707496	0.737815	0.717184		0.574292	0.603483	0.630226	0.602386
584559	0.580646	0.586904	0.585829	0.584807		0.485763	0.512817	0.510488	0.502865		0.707081	0.707679	0.738003	0.717364		0.574445	0.603663	0.630376	0.602547
585333	0.580823	0.587074	0.586048	0.584998		0.485958	0.512985	0.510713	0.503062		0.707247	0.707861	0.738191	0.717543		0.574598	0.603842	0.630525	0.602707
586106	0.580999	0.587243	0.586268	0.585189		0.486153	0.513152	0.510938	0.503259		0.707414	0.708043	0.738379	0.717723		0.574751	0.604021	0.630674	0.602868
586879	0.581176	0.587412	0.586487	0.58538		0.486348	0.51332	0.511163	0.503456		0.70758	0.708225	0.738566	0.717902		0.574903	0.6042	0.630823	0.603028
587652	0.581352	0.587581	0.586706	0.58557		0.486543	0.513487	0.511388	0.503653		0.707746	0.708407	0.738753	0.718081		0.575056	0.604379	0.630973	0.603188
588426	0.581528	0.58775	0.586924	0.585761		0.486737	0.513654	0.511612	0.50385		0.707912	0.708589	0.73894	0.71826		0.575208	0.604558	0.631121	0.603348
589199	0.581704	0.587919	0.587143	0.585951		0.486932	0.513821	0.511837	0.504046		0.708078	0.70877	0.739126	0.718439		0.575361	0.604736	0.63127	0.603508
589972	0.58188	0.588087	0.587361	0.586141		0.487126	0.513988	0.512061	0.504243		0.708243	0.708951	0.739312	0.718617		0.575513	0.604914	0.631419	0.603668
590745	0.582056	0.588256	0.587579	0.586331		0.48732	0.514155	0.512285	0.504439		0.708409	0.709132	0.739498	0.718796		0.575665	0.605093	0.631568	0.603828
591518	0.582231	0.588424	0.587797	0.58652		0.487514	0.514322	0.512508	0.504635		0.708574	0.709313	0.739684	0.718974		0.575817	0.605271	0.631716	0.603987
592292	0.582407	0.588593	0.588015	0.58671		0.487708	0.514488	0.512732	0.504831		0.708739	0.709494	0.739869	0.719151		0.575969	0.605449	0.631864	0.604147
593065	0.582582	0.588761	0.588232	0.586899		0.487902	0.514655	0.512955	0.505027		0.708904	0.709674	0.740054	0.719329		0.576121	0.605626	0.632013	0.604306
593838	0.582757	0.588929	0.588449	0.587088		0.488095	0.514821	0.513178	0.505222		0.709068	0.709854	0.740239	0.719506		0.576273	0.605804	0.632161	0.604465
594611	0.582932	0.589097	0.588666	0.587277		0.488289	0.514987	0.513401	0.505418		0.709233	0.710034	0.740424	0.719683		0.576424	0.605981	0.632309	0.604624
595385	0.583107	0.589264	0.588883	0.587466		0.488482	0.515154	0.513624	0.505613		0.709397	0.710213	0.740608	0.71986		0.576576	0.606159	0.632457	0.604783
596158	0.583282	0.589432	0.589099	0.587655		0.488675	0.51532	0.513847	0.505808		0.709561	0.710393	0.740792	0.720037		0.576727	0.606336	0.632605	0.604942
596931	0.583456	0.589599	0.589316	0.587843		0.488868	0.515486	0.514069	0.506003		0.709725	0.710572	0.740976	0.720213		0.576879	0.606513	0.632752	0.605101
597704	0.583631	0.589767	0.589532	0.588032		0.489061	0.515652	0.514291	0.506198		0.709889	0.710751	0.74116	0.720389		0.57703	0.606689	0.6329	0.60526
598478	0.583805	0.589934	0.589748	0.58822		0.489254	0.515817	0.514513	0.506393		0.710052	0.71093	0.741343	0.720565		0.577181	0.606866	0.633047	0.605418
599251	0.583979	0.590101	0.589963	0.588408		0.489446	0.515983	0.514735	0.506588		0.710216	0.711108	0.741526	0.720741		0.577332	0.607043	0.633195	0.605576
600024	0.584153	0.590268	0.590179	0.588596		0.489639	0.516149	0.514956	0.506782		0.710379	0.711287	0.741709	0.720917		0.577483	0.607219	0.633342	0.605735
600797	0.584327	0.590435	0.590394	0.588784		0.489831	0.516314	0.515178	0.506976		0.710542	0.711465	0.741891	0.721092		0.577634	0.607395	0.633489	0.605893
601570	0.584501	0.590601	0.590609	0.588971		0.490023	0.516479	0.515399	0.507171		0.710705	0.711643	0.742074	0.721267		0.577784	0.607571	0.633636	0.606051
602344	0.584675	0.590768	0.590824	0.589158		0.490215	0.516644	0.51562	0.507365		0.710867	0.71182	0.742256	0.721442		0.577935	0.607747	0.633783	0.606209
603117	0.584848	0.590934	0.591038	0.589346		0.490407	0.51681	0.515841	0.507559		0.71103	0.711998	0.742438	0.721617		0.578085	0.607923	0.63393	0.606366
603890	0.585021	0.591101	0.591252	0.589533		0.490599	0.516975	0.516061	0.507752		0.711192	0.712175	0.742619	0.721791		0.578236	0.608098	0.634076	0.606524
604663	0.585195	0.591267	0.591467	0.58972		0.49079	0.517139	0.516282	0.507946		0.711354	0.712352	0.7428	0.721966		0.578386	0.608274	0.634223	0.606682
605437	0.585368	0.591433	0.591681	0.589906		0.490982	0.517304	0.516502	0.508139		0.711516	0.712529	0.742982	0.72214		0.578536	0.608449	0.634369	0.606839
606210	0.58554	0.591599	0.591894	0.590093		0.491173	0.517469	0.516722	0.508333		0.711678	0.712705	0.743162	0.722314		0.578686	0.608624	0.634516	0.606996
606983	0.585713	0.591764	0.592108	0.590279		0.491364	0.517633	0.516942	0.508526		0.71184	0.712882	0.743343	0.722487		0.578836	0.608799	0.634662	0.607153
607756	0.585886	0.59193	0.592321	0.590465		0.491555	0.517798	0.517161	0.508719		0.712001	0.713058	0.743523	0.722661		0.578986	0.608974	0.634808	0.60731
608529	0.586058	0.592096	0.592534	0.590651		0.491746	0.517962	0.517381	0.508912		0.712162	0.713234	0.743703	0.722834		0.579136	0.609149	0.634954	0.607467
609303	0.586231	0.592261	0.592747	0.590837		0.491937	0.518127	0.5176	0.509104		0.712323	0.71341	0.743883	0.723007		0.579285	0.609323	0.6351	0.607624
610076	0.586403	0.592426	0.592959	0.591023		0.492128	0.518291	0.517819	0.509297		0.712484	0.713585	0.744063	0.72318		0.579435	0.609498	0.635245	0.607781
610849	0.586575	0.592591	0.593172	0.591209		0.492318	0.518455	0.518038	0.509489		0.712645	0.713761	0.744242	0.723352		0.579585	0.609672	0.635391	0.607937
611622	0.586747	0.592756	0.593384	0.591394		0.492509	0.518619	0.518257	0.509681		0.712805	0.713936	0.744421	0.723525		0.579734	0.609846	0.635537	0.608094
612396	0.586919	0.592921	0.593596	0.591579		0.492699	0.518782	0.518475	0.509874		0.712966	0.714111	0.7446	0.723697		0.579883	0.61002	0.635682	0.60825
613169	0.587091	0.593086	0.593808	0.591764		0.492889	0.518946	0.518693	0.510066		0.713126	0.714285	0.744778	0.723869		0.580032	0.610194	0.635827	0.608406
613942	0.587262	0.593251	0.594019	0.591949		0.493079	0.51911	0.518912	0.510257		0.713286	0.71446	0.744957	0.72404		0.580181	0.610368	0.635973	0.608562
614715	0.587433	0.593415	0.594231	0.592134		0.493269	0.519273	0.519129	0.510449		0.713446	0.714634	0.745135	0.724212		0.58033	0.610541	0.636118	0.608718
615489	0.587605	0.593579	0.594442	0.592319		0.493458	0.519437	0.519347	0.510641		0.713605	0.714808	0.745313	0.724383		0.580479	0.610714	0.636263	0.608874
616262	0.587776	0.593744	0.594653	0.592503		0.493648	0.5196	0.519565	0.510832		0.713765	0.714982	0.74549	0.724554		0.580628	0.610888	0.636407	0.60903
617035	0.587947	0.593908	0.594863	0.592687		0.493837	0.519763	0.519782	0.511023		0.713924	0.715156	0.745668	0.724725		0.580777	0.611061	0.636552	0.609185
617808	0.588118	0.594072	0.595074	0.592871		0.494026	0.519926	0.519999	0.511214		0.714083	0.715329	0.745845	0.724896		0.580925	0.611234	0.636697	0.609341
618581	0.588288	0.594236	0.595284	0.593055		0.494216	0.520089	0.520216	0.511405		0.714242	0.715503	0.746022	0.725066		0.581074	0.611406	0.636841	0.609496
619355	0.588459	0.594399	0.595494	0.593239		0.494404	0.520252	0.520433	0.511596		0.714401	0.715676	0.746198	0.725237		0.581222	0.611579	0.636986	0.609651
620128	0.588629	0.594563	0.595704	0.593423		0.494593	0.520415	0.52065	0.511787		0.71456	0.715849	0.746375	0.725407		0.58137	0.611751	0.63713	0.609806
620901	0.5888	0.594726	0.595914	0.593606		0.494782	0.520577	0.520866	0.511977		0.714718	0.716021	0.746551	0.725577		0.581518	0.611924	0.637274	0.609961
621674	0.58897	0.59489	0.596123	0.59379		0.494971	0.52074	0.521082	0.512168		0.714876	0.716194	0.746727	0.725746		0.581666	0.612096	0.637418	0.610116
622448	0.58914	0.595053	0.596333	0.593973		0.495159	0.520902	0.521298	0.512358		0.715034	0.716366	0.746902	0.725916		0.581814	0.612268	0.637562	0.610271
623221	0.58931	0.595216	0.596542	0.594156		0.495347	0.521065	0.521514	0.512548		0.715192	0.716538	0.747078	0.726085		0.581962	0.61244	0.637706	0.610425
623994	0.58948	0.595379	0.59675	0.594339		0.495536	0.521227	0.52173	0.512738		0.71535	0.71671	0.747253	0.726254		0.58211	0.612612	0.63785	0.61058
624767	0.589649	0.595542	0.596959	0.594521		0.495724	0.521389	0.521945	0.512928		0.715508	0.716881	0.747428	0.726423		0.582257	0.612783	0.637993	0.610734
625540	0.589819	0.595704	0.597167	0.594704		0.495911	0.521551	0.522161	0.513118		0.715665	0.717053	0.747602	0.726591		0.582405	0.612955	0.638137	0.610889
626314	0.589988	0.595867	0.597376	0.594886		0.496099	0.521713	0.522376	0.513307		0.715822	0.717224	0.747777	0.72676		0.582552	0.613126	0.63828	0.611043
627087	0.590157	0.596029	0.597584	0.595069		0.496287	0.521875	0.522591	0.513497		0.715979	0.717395	0.747951	0.726928		0.5827	0.613297	0.638424	0.611197
627860	0.590326	0.596192	0.597791	0.595251		0.496474	0.522036	0.522805	0.513686		0.716136	0.717566	0.748125	0.727096		0.582847	0.613468	0.638567	0.611351
628633	0.590495	0.596354	0.597999	0.595433		0.496662	0.522198	0.52302	0.513875		0.716293	0.717736	0.748299	0.727264		0.582994	0.613639	0.63871	0.611505
629407	0.590664	0.596516	0.598206	0.595614		0.496849	0.522359	0.523234	0.514064		0.716449	0.717907	0.748472	0.727432		0.583141	0.61381	0.638853	0.611658
630180	0.590833	0.596678	0.598414	0.595796		0.497036	0.522521	0.523449	0.514253		0.716606	0.718077	0.748646	0.727599		0.583288	0.61398	0.638996	0.611812
630953	0.591002	0.59684	0.598621	0.595977		0.497223	0.522682	0.523663	0.514441		0.716762	0.718247	0.748819	0.727766		0.583435	0.61415	0.639139	0.611965
631726	0.59117	0.597002	0.598827	0.596159		0.49741	0.522843	0.523876	0.51463		0.716918	0.718417	0.748992	0.727933		0.583582	0.614321	0.639281	0.612119
632500	0.591338	0.597163	0.599034	0.59634		0.497596	0.523004	0.52409	0.514818		0.717074	0.718586	0.749164	0.7281		0.583728	0.614491	0.639424	0.612272
633273	0.591506	0.597325	0.59924	0.596521		0.497783	0.523165	0.524303	0.515007		0.71723	0.718756	0.749336	0.728267		0.583875	0.614661	0.639566	0.612425
634046	0.591674	0.597486	0.599446	0.596701		0.497969	0.523326	0.524517	0.515195		0.717385	0.718925	0.749509	0.728433		0.584021	0.614831	0.639709	0.612578
634819	0.591842	0.597647	0.599652	0.596882		0.498156	0.523487	0.52473	0.515383		0.717541	0.719094	0.74968	0.728599		0.584168	0.615	0.639851	0.612731
635592	0.59201	0.597808	0.599858	0.597063		0.498342	0.523648	0.524943	0.515571		0.717696	0.719263	0.749852	0.728765		0.584314	0.61517	0.639993	0.612884
636366	0.592178	0.597969	0.600064	0.597243		0.498528	0.523808	0.525155	0.515758		0.717851	0.719431	0.750023	0.728931		0.58446	0.615339	0.640135	0.613036
637139	0.592345	0.59813	0.600269	0.597423		0.498714	0.523969	0.525368	0.515946		0.718006	0.7196	0.750195	0.729097		0.584606	0.615509	0.640277	0.613189
637912	0.592513	0.598291	0.600474	0.597603		0.4989	0.524129	0.52558	0.516133		0.71816	0.719768	0.750366	0.729262		0.584752	0.615678	0.640419	0.613341
638685	0.59268	0.598451	0.600679	0.597783		0.499085	0.524289	0.525792	0.516321		0.718315	0.719936	0.750536	0.729427		0.584898	0.615847	0.64056	0.613493
639459	0.592847	0.598612	0.600884	0.597963		0.499271	0.524449	0.526004	0.516508		0.718469	0.720104	0.750707	0.729592		0.585044	0.616016	0.640702	0.613646
640232	0.593014	0.598772	0.601088	0.598142		0.499456	0.524609	0.526216	0.516695		0.718623	0.720271	0.750877	0.729757		0.585189	0.616184	0.640843	0.613798
641005	0.593181	0.598932	0.601293	0.598322		0.499641	0.524769	0.526428	0.516882		0.718778	0.720439	0.751047	0.729922		0.585335	0.616353	0.640985	0.61395
641778	0.593348	0.599093	0.601497	0.598501		0.499826	0.524929	0.526639	0.517068		0.718931	0.720606	0.751217	0.730086		0.58548	0.616521	0.641126	0.614101
642551	0.593514	0.599253	0.601701	0.59868		0.500011	0.525089	0.526851	0.517255		0.719085	0.720773	0.751386	0.73025		0.585626	0.616689	0.641267	0.614253
643325	0.593681	0.599412	0.601904	0.598859		0.500196	0.525248	0.527062	0.517442		0.719239	0.72094	0.751556	0.730414		0.585771	0.616858	0.641408	0.614405
644098	0.593847	0.599572	0.602108	0.599038		0.500381	0.525408	0.527273	0.517628		0.719392	0.721106	0.751725	0.730578		0.585916	0.617026	0.641549	0.614556
644871	0.594013	0.599732	0.602311	0.599217		0.500565	0.525567	0.527483	0.517814		0.719545	0.721273	0.751894	0.730742		0.586061	0.617193	0.64169	0.614708
645644	0.594179	0.599891	0.602514	0.599395		0.50075	0.525727	0.527694	0.518		0.719698	0.721439	0.752062	0.730905		0.586206	0.617361	0.64183	0.614859
646418	0.594345	0.600051	0.602717	0.599573		0.500934	0.525886	0.527904	0.518186		0.719851	0.721605	0.752231	0.731069		0.586351	0.617529	0.641971	0.61501
647191	0.594511	0.60021	0.60292	0.599752		0.501118	0.526045	0.528114	0.518372		0.720004	0.721771	0.752399	0.731232		0.586496	0.617696	0.642111	0.615161
647964	0.594677	0.600369	0.603123	0.59993		0.501302	0.526204	0.528324	0.518557		0.720156	0.721936	0.752567	0.731394		0.586641	0.617863	0.642252	0.615312
648737	0.594842	0.600528	0.603325	0.600107		0.501486	0.526363	0.528534	0.518743		0.720309	0.722102	0.752735	0.731557		0.586785	0.61803	0.642392	0.615463
649510	0.595007	0.600687	0.603527	0.600285		0.50167	0.526522	0.528744	0.518928		0.720461	0.722267	0.752902	0.73172		0.58693	0.618197	0.642532	0.615613
650284	0.595173	0.600846	0.603729	0.600463		0.501854	0.52668	0.528953	0.519113		0.720613	0.722432	0.75307	0.731882		0.587074	0.618364	0.642672	0.615764
651057	0.595338	0.601004	0.603931	0.60064		0.502037	0.526839	0.529163	0.519299		0.720765	0.722597	0.753237	0.732044		0.587218	0.618531	0.642812	0.615914
651830	0.595503	0.601163	0.604132	0.600818		0.502221	0.526997	0.529372	0.519484		0.720917	0.722762	0.753404	0.732206		0.587363	0.618697	0.642952	0.616065
652603	0.595668	0.601321	0.604334	0.600995		0.502404	0.527156	0.529581	0.519668		0.721068	0.722926	0.75357	0.732368		0.587507	0.618864	0.643092	0.616215
653377	0.595833	0.601479	0.604535	0.601172		0.502587	0.527314	0.529789	0.519853		0.72122	0.723091	0.753737	0.732529		0.587651	0.61903	0.643232	0.616365
654150	0.595997	0.601638	0.604736	0.601348		0.50277	0.527472	0.529998	0.520038		0.721371	0.723255	0.753903	0.73269		0.587795	0.619196	0.643371	0.616515
654923	0.596162	0.601796	0.604936	0.601525		0.502953	0.52763	0.530206	0.520222		0.721522	0.723419	0.754069	0.732851		0.587938	0.619362	0.643511	0.616665
655696	0.596326	0.601953	0.605137	0.601702		0.503136	0.527788	0.530415	0.520406		0.721673	0.723582	0.754235	0.733012		0.588082	0.619528	0.64365	0.616815
656470	0.59649	0.602111	0.605337	0.601878		0.503318	0.527946	0.530623	0.52059		0.721824	0.723746	0.7544	0.733173		0.588226	0.619694	0.643789	0.616964
657243	0.596654	0.602269	0.605538	0.602054		0.503501	0.528104	0.530831	0.520774		0.721975	0.723909	0.754566	0.733334		0.588369	0.61986	0.643928	0.617114
658016	0.596818	0.602426	0.605738	0.60223		0.503683	0.528262	0.531038	0.520958		0.722125	0.724073	0.754731	0.733494		0.588513	0.620025	0.644067	0.617263
658789	0.596982	0.602584	0.605937	0.602406		0.503865	0.528419	0.531246	0.521142		0.722275	0.724235	0.754896	0.733654		0.588656	0.62019	0.644206	0.617413
659562	0.597146	0.602741	0.606137	0.602582		0.504047	0.528577	0.531453	0.521326		0.722425	0.724398	0.75506	0.733814		0.588799	0.620355	0.644345	0.617562
660336	0.59731	0.602898	0.606336	0.602758		0.504229	0.528734	0.53166	0.521509		0.722575	0.724561	0.755225	0.733974		0.588942	0.62052	0.644484	0.617711
661109	0.597473	0.603055	0.606535	0.602933		0.504411	0.528891	0.531867	0.521692		0.722725	0.724723	0.755389	0.734134		0.589086	0.620685	0.644622	0.61786
661882	0.597637	0.603212	0.606734	0.603108		0.504593	0.529049	0.532074	0.521876		0.722875	0.724885	0.755553	0.734293		0.589228	0.62085	0.644761	0.618009
662655	0.5978	0.603369	0.606933	0.603284		0.504774	0.529206	0.532281	0.522059		0.723024	0.725048	0.755717	0.734452		0.589371	0.621015	0.644899	0.618158
663429	0.597963	0.603526	0.607132	0.603459		0.504956	0.529363	0.532487	0.522242		0.723174	0.725209	0.75588	0.734611		0.589514	0.621179	0.645037	0.618306
664202	0.598126	0.603683	0.60733	0.603634		0.505137	0.52952	0.532693	0.522424		0.723323	0.725371	0.756044	0.73477		0.589657	0.621344	0.645175	0.618455
664975	0.598289	0.603839	0.607529	0.603808		0.505318	0.529676	0.5329	0.522607		0.723472	0.725532	0.756207	0.734929		0.589799	0.621508	0.645314	0.618603
665748	0.598451	0.603995	0.607727	0.603983		0.5055	0.529833	0.533106	0.522789		0.723621	0.725694	0.75637	0.735087		0.589942	0.621672	0.645451	0.618752
666521	0.598614	0.604152	0.607924	0.604157		0.50568	0.52999	0.533311	0.522972		0.72377	0.725855	0.756533	0.735246		0.590084	0.621836	0.645589	0.6189
667295	0.598776	0.604308	0.608122	0.604332		0.505861	0.530146	0.533517	0.523154		0.723918	0.726016	0.756695	0.735404		0.590226	0.622	0.645727	0.619048
668068	0.598939	0.604464	0.60832	0.604506		0.506042	0.530302	0.533722	0.523336		0.724067	0.726177	0.756857	0.735562		0.590369	0.622163	0.645865	0.619196
668841	0.599101	0.60462	0.608517	0.60468		0.506223	0.530459	0.533928	0.523518		0.724215	0.726337	0.757019	0.735719		0.590511	0.622327	0.646002	0.619344
669614	0.599263	0.604775	0.608714	0.604854		0.506403	0.530615	0.534133	0.5237		0.724363	0.726497	0.757181	0.735877		0.590653	0.62249	0.64614	0.619492
670388	0.599425	0.604931	0.608911	0.605027		0.506583	0.530771	0.534338	0.523882		0.724511	0.726658	0.757343	0.736034		0.590795	0.622653	0.646277	0.619639
671161	0.599587	0.605087	0.609107	0.605201		0.506763	0.530927	0.534542	0.524063		0.724659	0.726818	0.757504	0.736192		0.590936	0.622817	0.646414	0.619787
671934	0.599749	0.605242	0.609304	0.605374		0.506944	0.531083	0.534747	0.524245		0.724806	0.726977	0.757666	0.736349		0.591078	0.622979	0.646551	0.619934
672707	0.59991	0.605397	0.6095	0.605548		0.507123	0.531239	0.534951	0.524426		0.724954	0.727137	0.757827	0.736505		0.59122	0.623142	0.646688	0.620082
673481	0.600072	0.605552	0.609696	0.605721		0.507303	0.531394	0.535155	0.524607		0.725101	0.727296	0.757987	0.736662		0.591361	0.623305	0.646825	0.620229
674254	0.600233	0.605708	0.609892	0.605894		0.507483	0.53155	0.53536	0.524788		0.725248	0.727456	0.758148	0.736818		0.591503	0.623468	0.646962	0.620376
675027	0.600394	0.605862	0.610088	0.606066		0.507662	0.531705	0.535563	0.524969		0.725395	0.727615	0.758308	0.736975		0.591644	0.62363	0.647099	0.620523
675800	0.600555	0.606017	0.610284	0.606239		0.507842	0.531861	0.535767	0.52515		0.725542	0.727774	0.758469	0.737131		0.591785	0.623792	0.647236	0.62067
676573	0.600716	0.606172	0.610479	0.606412		0.508021	0.532016	0.535971	0.525331		0.725689	0.727932	0.758629	0.737287		0.591927	0.623954	0.647372	0.620817
677347	0.600877	0.606327	0.610674	0.606584		0.5082	0.532171	0.536174	0.525511		0.725835	0.728091	0.758788	0.737442		0.592068	0.624117	0.647508	0.620963
678120	0.601038	0.606481	0.610869	0.606756		0.508379	0.532326	0.536377	0.525692		0.725982	0.728249	0.758948	0.737598		0.592209	0.624278	0.647645	0.62111
678893	0.601198	0.606635	0.611064	0.606928		0.508558	0.532481	0.53658	0.525872		0.726128	0.728407	0.759107	0.737753		0.592349	0.62444	0.647781	0.621256
679666	0.601359	0.60679	0.611259	0.6071		0.508737	0.532636	0.536783	0.526052		0.726274	0.728565	0.759266	0.737909		0.59249	0.624602	0.647917	0.621403
680440	0.601519	0.606944	0.611453	0.607272		0.508916	0.532791	0.536986	0.526232		0.72642	0.728723	0.759425	0.738064		0.592631	0.624763	0.648053	0.621549
681213	0.601679	0.607098	0.611647	0.607444		0.509094	0.532946	0.537188	0.526412		0.726566	0.728881	0.759584	0.738218		0.592772	0.624925	0.648189	0.621695
681986	0.601839	0.607252	0.611841	0.607615		0.509273	0.5331	0.537391	0.526592		0.726711	0.729038	0.759743	0.738373		0.592912	0.625086	0.648325	0.621841
682759	0.601999	0.607405	0.612035	0.607787		0.509451	0.533255	0.537593	0.526771		0.726857	0.729196	0.759901	0.738527		0.593052	0.625247	0.648461	0.621987
683532	0.602159	0.607559	0.612229	0.607958		0.509629	0.533409	0.537795	0.526951		0.727002	0.729353	0.760059	0.738682		0.593193	0.625408	0.648596	0.622133
684306	0.602319	0.607713	0.612422	0.608129		0.509807	0.533563	0.537997	0.52713		0.727147	0.72951	0.760217	0.738836		0.593333	0.625569	0.648732	0.622278
685079	0.602479	0.607866	0.612616	0.6083		0.509985	0.533718	0.538198	0.527309		0.727292	0.729666	0.760375	0.73899		0.593473	0.625729	0.648867	0.622424
685852	0.602638	0.608019	0.612809	0.608471		0.510163	0.533872	0.5384	0.527489		0.727437	0.729823	0.760532	0.739144		0.593613	0.62589	0.649002	0.622569
686625	0.602797	0.608173	0.613002	0.608641		0.510341	0.534026	0.538601	0.527667		0.727582	0.729979	0.760689	0.739297		0.593753	0.62605	0.649138	0.622715
687399	0.602957	0.608326	0.613194	0.608812		0.510518	0.53418	0.538802	0.527846		0.727726	0.730135	0.760846	0.73945		0.593893	0.626211	0.649273	0.62286
688172	0.603116	0.608479	0.613387	0.608982		0.510696	0.534334	0.539003	0.528025		0.727871	0.730291	0.761003	0.739604		0.594033	0.626371	0.649408	0.623005
688945	0.603275	0.608632	0.613579	0.609152		0.510873	0.534487	0.539204	0.528204		0.728015	0.730447	0.76116	0.739757		0.594172	0.626531	0.649543	0.62315
689718	0.603433	0.608784	0.613772	0.609323		0.51105	0.534641	0.539405	0.528382		0.728159	0.730603	0.761316	0.73991		0.594312	0.626691	0.649677	0.623295
690492	0.603592	0.608937	0.613964	0.609493		0.511227	0.534794	0.539605	0.52856		0.728303	0.730758	0.761473	0.740062		0.594451	0.626851	0.649812	0.62344
691265	0.603751	0.609089	0.614155	0.609662		0.511404	0.534948	0.539806	0.528739		0.728447	0.730914	0.761629	0.740215		0.594591	0.62701	0.649947	0.623585
692038	0.603909	0.609242	0.614347	0.609832		0.511581	0.535101	0.540006	0.528917		0.728591	0.731069	0.761785	0.740367		0.59473	0.62717	0.650081	0.623729
692811	0.604068	0.609394	0.614539	0.610001		0.511758	0.535254	0.540206	0.529095		0.728734	0.731224	0.76194	0.740519		0.594869	0.627329	0.650215	0.623874
693584	0.604226	0.609546	0.61473	0.610171		0.511934	0.535408	0.540406	0.529272		0.728878	0.731379	0.762096	0.740671		0.595008	0.627488	0.65035	0.624018
694358	0.604384	0.609698	0.614921	0.61034		0.512111	0.535561	0.540605	0.52945		0.729021	0.731533	0.762251	0.740823		0.595147	0.627647	0.650484	0.624163
695131	0.604542	0.60985	0.615112	0.610509		0.512287	0.535714	0.540805	0.529628		0.729164	0.731688	0.762406	0.740975		0.595286	0.627806	0.650618	0.624307
695904	0.6047	0.610002	0.615303	0.610678		0.512463	0.535866	0.541004	0.529805		0.729307	0.731842	0.762561	0.741126		0.595425	0.627965	0.650752	0.624451
696677	0.604858	0.610154	0.615493	0.610847		0.512639	0.536019	0.541203	0.529982		0.72945	0.731996	0.762716	0.741277		0.595564	0.628124	0.650886	0.624595
697451	0.605015	0.610305	0.615684	0.611016		0.512815	0.536172	0.541402	0.530159		0.729592	0.73215	0.76287	0.741428		0.595703	0.628282	0.65102	0.624739
698224	0.605173	0.610457	0.615874	0.611184		0.512991	0.536324	0.541601	0.530336		0.729735	0.732304	0.763024	0.741579		0.595841	0.628441	0.651153	0.624882
698997	0.60533	0.610608	0.616064	0.611353		0.513167	0.536477	0.5418	0.530513		0.729877	0.732457	0.763178	0.74173		0.59598	0.628599	0.651287	0.625026
699770	0.605488	0.610759	0.616254	0.611521		0.513342	0.536629	0.541998	0.53069		0.730019	0.732611	0.763332	0.741881		0.596118	0.628757	0.651421	0.62517
700543	0.605645	0.610911	0.616443	0.611689		0.513518	0.536782	0.542197	0.530867		0.730161	0.732764	0.763486	0.742031		0.596256	0.628915	0.651554	0.625313
701317	0.605802	0.611062	0.616633	0.611857		0.513693	0.536934	0.542395	0.531043		0.730303	0.732917	0.763639	0.742181		0.596395	0.629073	0.651687	0.625456
702090	0.605959	0.611213	0.616822	0.612025		0.513869	0.537086	0.542593	0.53122		0.730445	0.73307	0.763793	0.742331		0.596533	0.629231	0.65182	0.6256
702863	0.606115	0.611363	0.617011	0.612192		0.514044	0.537238	0.542791	0.531396		0.730586	0.733222	0.763946	0.742481		0.596671	0.629389	0.651953	0.625743
703636	0.606272	0.611514	0.6172	0.61236		0.514219	0.53739	0.542988	0.531572		0.730728	0.733375	0.764099	0.742631		0.596809	0.629546	0.652086	0.625886
704410	0.606429	0.611665	0.617389	0.612527		0.514393	0.537541	0.543186	0.531748		0.730869	0.733527	0.764251	0.742781		0.596946	0.629704	0.652219	0.626029
705183	0.606585	0.611815	0.617577	0.612695		0.514568	0.537693	0.543383	0.531924		0.73101	0.73368	0.764404	0.74293		0.597084	0.629861	0.652352	0.626171
705956	0.606741	0.611965	0.617766	0.612862		0.514743	0.537845	0.54358	0.5321		0.731151	0.733832	0.764556	0.743079		0.597222	0.630018	0.652485	0.626314
706729	0.606898	0.612116	0.617954	0.613029		0.514917	0.537996	0.543777	0.532275		0.731292	0.733983	0.764708	0.743228		0.597359	0.630175	0.652618	0.626457
707502	0.607054	0.612266	0.618142	0.613196		0.515092	0.538148	0.543974	0.532451		0.731433	0.734135	0.76486	0.743377		0.597497	0.630332	0.65275	0.626599
708276	0.60721	0.612416	0.61833	0.613362		0.515266	0.538299	0.544171	0.532626		0.731573	0.734287	0.765012	0.743526		0.597634	0.630489	0.652882	0.626742
709049	0.607366	0.612566	0.618517	0.613529		0.51544	0.53845	0.544367	0.532801		0.731714	0.734438	0.765164	0.743674		0.597772	0.630646	0.653015	0.626884
709822	0.607521	0.612716	0.618705	0.613695		0.515614	0.538601	0.544564	0.532977		0.731854	0.734589	0.765315	0.743823		0.597909	0.630802	0.653147	0.627026
710595	0.607677	0.612865	0.618892	0.613862		0.515788	0.538752	0.54476	0.533152		0.731994	0.73474	0.765466	0.743971		0.598046	0.630959	0.653279	0.627168
711369	0.607832	0.613015	0.619079	0.614028		0.515962	0.538903	0.544956	0.533327		0.732134	0.734891	0.765617	0.744119		0.598183	0.631115	0.653411	0.62731
712142	0.607988	0.613164	0.619266	0.614194		0.516136	0.539054	0.545152	0.533501		0.732274	0.735042	0.765768	0.744267		0.59832	0.631271	0.653543	0.627452
712915	0.608143	0.613314	0.619453	0.61436		0.516309	0.539205	0.545348	0.533676		0.732414	0.735192	0.765918	0.744415		0.598457	0.631427	0.653675	0.627594
713688	0.608298	0.613463	0.61964	0.614525		0.516482	0.539356	0.545543	0.53385		0.732553	0.735342	0.766069	0.744562		0.598593	0.631583	0.653807	0.627735
714462	0.608453	0.613612	0.619826	0.614691		0.516656	0.539506	0.545739	0.534025		0.732693	0.735493	0.766219	0.744709		0.59873	0.631738	0.653938	0.627877
715235	0.608608	0.613761	0.620012	0.614856		0.516829	0.539657	0.545934	0.534199		0.732832	0.735643	0.766369	0.744857		0.598867	0.631894	0.65407	0.628018
716008	0.608763	0.61391	0.620199	0.615022		0.517002	0.539807	0.546129	0.534373		0.732971	0.735792	0.766519	0.745004		0.599003	0.63205	0.654201	0.62816
716781	0.608917	0.614059	0.620384	0.615187		0.517175	0.539957	0.546324	0.534547		0.73311	0.735942	0.766668	0.74515		0.59914	0.632205	0.654333	0.628301
717554	0.609072	0.614207	0.62057	0.615352		0.517348	0.540107	0.546519	0.534721		0.733249	0.736092	0.766818	0.745297		0.599276	0.63236	0.654464	0.628442
718328	0.609226	0.614356	0.620756	0.615517		0.517521	0.540258	0.546713	0.534895		0.733388	0.736241	0.766967	0.745444		0.599412	0.632515	0.654595	0.628583
719101	0.609381	0.614504	0.620941	0.615682		0.517693	0.540408	0.546908	0.535068		0.733526	0.73639	0.767116	0.74559		0.599548	0.63267	0.654726	0.628724
719874	0.609535	0.614653	0.621126	0.615846		0.517866	0.540557	0.547102	0.535242		0.733665	0.736539	0.767265	0.745736		0.599684	0.632825	0.654857	0.628865
720647	0.609689	0.614801	0.621311	0.616011		0.518038	0.540707	0.547296	0.535415		0.733803	0.736688	0.767414	0.745882		0.59982	0.63298	0.654988	0.629006
721421	0.609843	0.614949	0.621496	0.616175		0.51821	0.540857	0.54749	0.535589		0.733941	0.736836	0.767562	0.746028		0.599956	0.633134	0.655119	0.629146
722194	0.609997	0.615097	0.621681	0.61634		0.518382	0.541007	0.547684	0.535762		0.734079	0.736985	0.76771	0.746174		0.600092	0.633289	0.655249	0.629287
722967	0.61015	0.615245	0.621865	0.616504		0.518554	0.541156	0.547878	0.535935		0.734217	0.737133	0.767858	0.746319		0.600228	0.633443	0.65538	0.629427
723740	0.610304	0.615393	0.62205	0.616668		0.518726	0.541306	0.548071	0.536108		0.734355	0.737281	0.768006	0.746465		0.600363	0.633598	0.65551	0.629567
724513	0.610458	0.615541	0.622234	0.616832		0.518898	0.541455	0.548265	0.53628		0.734493	0.737429	0.768154	0.74661		0.600499	0.633752	0.655641	0.629708
725287	0.610611	0.615688	0.622418	0.616995		0.51907	0.541604	0.548458	0.536453		0.73463	0.737577	0.768302	0.746755		0.600634	0.633906	0.655771	0.629848
726060	0.610764	0.615836	0.622602	0.617159		0.519241	0.541753	0.548651	0.536626		0.734767	0.737725	0.768449	0.7469		0.600769	0.634059	0.655901	0.629988
726833	0.610917	0.615983	0.622785	0.617322		0.519413	0.541902	0.548844	0.536798		0.734904	0.737872	0.768596	0.747045		0.600905	0.634213	0.656031	0.630128
727606	0.61107	0.61613	0.622969	0.617486		0.519584	0.542051	0.549036	0.53697		0.735042	0.73802	0.768743	0.747189		0.60104	0.634367	0.656161	0.630268
728380	0.611223	0.616278	0.623152	0.617649		0.519755	0.5422	0.549229	0.537142		0.735178	0.738167	0.76889	0.747333		0.601175	0.63452	0.656291	0.630407
729153	0.611376	0.616425	0.623335	0.617812		0.519926	0.542349	0.549421	0.537314		0.735315	0.738314	0.769037	0.747478		0.60131	0.634674	0.656421	0.630547
729926	0.611529	0.616571	0.623518	0.617975		0.520097	0.542498	0.549613	0.537486		0.735452	0.738461	0.769183	0.747622		0.601445	0.634827	0.656551	0.630686
730699	0.611681	0.616718	0.623701	0.618137		0.520268	0.542646	0.549806	0.537658		0.735588	0.738608	0.769329	0.747766		0.60158	0.63498	0.65668	0.630826
731473	0.611834	0.616865	0.623884	0.6183		0.520439	0.542795	0.549997	0.53783		0.735725	0.738754	0.769476	0.747909		0.601714	0.635133	0.65681	0.630965
732246	0.611986	0.617012	0.624066	0.618463		0.520609	0.542943	0.550189	0.538001		0.735861	0.738901	0.769621	0.748053		0.601849	0.635286	0.656939	0.631104
733019	0.612138	0.617158	0.624248	0.618625		0.52078	0.543092	0.550381	0.538173		0.735997	0.739047	0.769767	0.748196		0.601984	0.635439	0.657068	0.631243
733792	0.61229	0.617305	0.62443	0.618787		0.52095	0.54324	0.550572	0.538344		0.736133	0.739193	0.769913	0.74834		0.602118	0.635591	0.657198	0.631382
734565	0.612442	0.617451	0.624612	0.618949		0.52112	0.543388	0.550764	0.538515		0.736269	0.739339	0.770058	0.748483		0.602252	0.635744	0.657327	0.631521
735339	0.612594	0.617597	0.624794	0.619111		0.52129	0.543536	0.550955	0.538686		0.736404	0.739484	0.770203	0.748626		0.602387	0.635896	0.657456	0.63166
736112	0.612746	0.617743	0.624976	0.619273		0.52146	0.543684	0.551146	0.538857		0.73654	0.73963	0.770348	0.748768		0.602521	0.636048	0.657585	0.631799
736885	0.612898	0.617889	0.625157	0.619435		0.52163	0.543832	0.551337	0.539028		0.736675	0.739775	0.770493	0.748911		0.602655	0.6362	0.657714	0.631937
737658	0.613049	0.618035	0.625338	0.619596		0.5218	0.54398	0.551527	0.539199		0.73681	0.739921	0.770638	0.749053		0.602789	0.636352	0.657842	0.632076
738432	0.613201	0.618181	0.62552	0.619758		0.52197	0.544127	0.551718	0.539369		0.736945	0.740066	0.770782	0.749196		0.602923	0.636504	0.657971	0.632214
739205	0.613352	0.618326	0.6257	0.619919		0.522139	0.544275	0.551908	0.53954		0.73708	0.740211	0.770926	0.749338		0.603057	0.636656	0.6581	0.632352
739978	0.613503	0.618472	0.625881	0.62008		0.522309	0.544422	0.552098	0.53971		0.737215	0.740355	0.77107	0.74948		0.603191	0.636808	0.658228	0.63249
740751	0.613654	0.618617	0.626062	0.620241		0.522478	0.54457	0.552288	0.53988		0.73735	0.7405	0.771214	0.749622		0.603324	0.636959	0.658357	0.632629
741524	0.613805	0.618763	0.626242	0.620402		0.522647	0.544717	0.552478	0.54005		0.737484	0.740645	0.771358	0.749763		0.603458	0.637111	0.658485	0.632767
742298	0.613956	0.618908	0.626422	0.620563		0.522816	0.544864	0.552668	0.54022		0.737619	0.740789	0.771502	0.749905		0.603591	0.637262	0.658613	0.632904
743071	0.614107	0.619053	0.626603	0.620724		0.522985	0.545012	0.552858	0.54039		0.737753	0.740933	0.771645	0.750046		0.603725	0.637413	0.658741	0.633042
743844	0.614257	0.619198	0.626782	0.620884		0.523154	0.545159	0.553047	0.54056		0.737887	0.741077	0.771788	0.750187		0.603858	0.637564	0.658869	0.63318
744617	0.614408	0.619343	0.626962	0.621045		0.523323	0.545306	0.553236	0.540729		0.738021	0.741221	0.771931	0.750328		0.603991	0.637715	0.658997	0.633317
745391	0.614558	0.619488	0.627142	0.621205		0.523492	0.545452	0.553425	0.540899		0.738155	0.741364	0.772074	0.750469		0.604124	0.637866	0.659125	0.633455
746164	0.614708	0.619632	0.627321	0.621365		0.52366	0.545599	0.553614	0.541068		0.738289	0.741508	0.772217	0.75061		0.604257	0.638016	0.659253	0.633592
746937	0.614859	0.619777	0.6275	0.621525		0.523829	0.545746	0.553803	0.541238		0.738423	0.741651	0.772359	0.750751		0.60439	0.638167	0.65938	0.63373
747710	0.615009	0.619921	0.627679	0.621685		0.523997	0.545892	0.553992	0.541407		0.738556	0.741794	0.772502	0.750891		0.604523	0.638317	0.659508	0.633867
748484	0.615159	0.620066	0.627858	0.621845		0.524165	0.546039	0.55418	0.541576		0.738689	0.741938	0.772644	0.751031		0.604656	0.638467	0.659635	0.634004
749257	0.615308	0.62021	0.628037	0.622004		0.524333	0.546185	0.554369	0.541745		0.738823	0.74208	0.772786	0.751171		0.604789	0.638618	0.659763	0.634141
750030	0.615458	0.620354	0.628216	0.622164		0.524501	0.546332	0.554557	0.541913		0.738956	0.742223	0.772928	0.751311		0.604922	0.638768	0.65989	0.634278
750803	0.615608	0.620498	0.628394	0.622323		0.524669	0.546478	0.554745	0.542082		0.739089	0.742366	0.773069	0.751451		0.605054	0.638918	0.660017	0.634415
751576	0.615757	0.620642	0.628572	0.622482		0.524837	0.546624	0.554933	0.54225		0.739221	0.742508	0.773211	0.751591		0.605187	0.639067	0.660144	0.634551
752350	0.615907	0.620786	0.62875	0.622641		0.525004	0.54677	0.555121	0.542419		0.739354	0.74265	0.773352	0.75173		0.605319	0.639217	0.660271	0.634688
753123	0.616056	0.62093	0.628928	0.6228		0.525172	0.546916	0.555308	0.542587		0.739487	0.742793	0.773493	0.75187		0.605451	0.639367	0.660398	0.634824
753896	0.616205	0.621073	0.629106	0.622959		0.525339	0.547062	0.555496	0.542755		0.739619	0.742934	0.773634	0.752009		0.605583	0.639516	0.660525	0.634961
754669	0.616354	0.621217	0.629284	0.623118		0.525506	0.547208	0.555683	0.542923		0.739751	0.743076	0.773775	0.752148		0.605716	0.639665	0.660652	0.635097
755443	0.616503	0.62136	0.629461	0.623276		0.525674	0.547353	0.55587	0.543091		0.739883	0.743218	0.773915	0.752287		0.605848	0.639815	0.660778	0.635233
756216	0.616652	0.621504	0.629638	0.623435		0.525841	0.547499	0.556057	0.543259		0.740015	0.743359	0.774056	0.752425		0.60598	0.639964	0.660905	0.635369
756989	0.616801	0.621647	0.629815	0.623593		0.526008	0.547645	0.556244	0.543427		0.740147	0.743501	0.774196	0.752564		0.606112	0.640113	0.661031	0.635505
757762	0.616949	0.62179	0.629992	0.623751		0.526174	0.54779	0.556431	0.543594		0.740279	0.743642	0.774336	0.752702		0.606243	0.640262	0.661158	0.635641
758535	0.617098	0.621933	0.630169	0.623909		0.526341	0.547935	0.556617	0.543762		0.740411	0.743783	0.774476	0.75284		0.606375	0.64041	0.661284	0.635777
759309	0.617246	0.622076	0.630346	0.624067		0.526508	0.548081	0.556804	0.543929		0.740542	0.743924	0.774616	0.752979		0.606507	0.640559	0.66141	0.635913
760082	0.617394	0.622219	0.630522	0.624225		0.526674	0.548226	0.55699	0.544097		0.740674	0.744065	0.774755	0.753117		0.606638	0.640707	0.661536	0.636048
760855	0.617542	0.622361	0.630698	0.624383		0.526841	0.548371	0.557176	0.544264		0.740805	0.744205	0.774894	0.753254		0.60677	0.640856	0.661662	0.636184
761628	0.61769	0.622504	0.630875	0.62454		0.527007	0.548516	0.557362	0.544431		0.740936	0.744346	0.775034	0.753392		0.606901	0.641004	0.661788	0.636319
762402	0.617838	0.622646	0.631051	0.624698		0.527173	0.548661	0.557548	0.544598		0.741067	0.744486	0.775173	0.753529		0.607032	0.641152	0.661914	0.636454
763175	0.617986	0.622789	0.631226	0.624855		0.527339	0.548805	0.557734	0.544764		0.741198	0.744626	0.775312	0.753667		0.607163	0.6413	0.66204	0.63659
763948	0.618134	0.622931	0.631402	0.625012		0.527505	0.54895	0.557919	0.544931		0.741328	0.744766	0.77545	0.753804		0.607295	0.641448	0.662165	0.636725
764721	0.618282	0.623073	0.631577	0.625169		0.527671	0.549095	0.558104	0.545097		0.741459	0.744906	0.775589	0.753941		0.607426	0.641596	0.662291	0.63686
765495	0.618429	0.623215	0.631753	0.625326		0.527836	0.549239	0.55829	0.545264		0.741589	0.745045	0.775727	0.754078		0.607557	0.641744	0.662416	0.636995
766268	0.618576	0.623357	0.631928	0.625483		0.528002	0.549384	0.558475	0.54543		0.74172	0.745185	0.775865	0.754215		0.607687	0.641891	0.662542	0.63713
767041	0.618724	0.623499	0.632103	0.62564		0.528167	0.549528	0.55866	0.545596		0.74185	0.745324	0.776003	0.754351		0.607818	0.642038	0.662667	0.637264
767814	0.618871	0.623641	0.632278	0.625796		0.528333	0.549672	0.558844	0.545762		0.74198	0.745464	0.776141	0.754488		0.607949	0.642186	0.662792	0.637399
768587	0.619018	0.623782	0.632452	0.625952		0.528498	0.549817	0.559029	0.545928		0.74211	0.745603	0.776279	0.754624		0.608079	0.642333	0.662917	0.637533
769361	0.619165	0.623924	0.632627	0.626109		0.528663	0.549961	0.559213	0.546094		0.74224	0.745742	0.776416	0.75476		0.60821	0.64248	0.663042	0.637668
770134	0.619312	0.624065	0.632801	0.626265		0.528828	0.550105	0.559398	0.54626		0.742369	0.74588	0.776554	0.754896		0.60834	0.642627	0.663167	0.637802
770907	0.619458	0.624207	0.632975	0.626421		0.528993	0.550249	0.559582	0.546426		0.742499	0.746019	0.776691	0.755032		0.608471	0.642774	0.663292	0.637937
771680	0.619605	0.624348	0.633149	0.626577		0.529158	0.550392	0.559766	0.546591		0.742628	0.746157	0.776828	0.755168		0.608601	0.642921	0.663416	0.638071
772454	0.619752	0.624489	0.633323	0.626733		0.529323	0.550536	0.55995	0.546756		0.742758	0.746296	0.776965	0.755303		0.608731	0.643067	0.663541	0.638205
773227	0.619898	0.62463	0.633497	0.626888		0.529487	0.55068	0.560134	0.546922		0.742887	0.746434	0.777101	0.755439		0.608861	0.643214	0.663666	0.638339

## Sheet: Raw Data BSA
	pH 5									pH 7.4
X (hours)	1	2	3	Mean (%)	SD	N		1	2	3	Mean (%)	SD	N
0	1	2.2	1.3	1.5	0.6	3		0.5	1.7	1	1	0.6	3
1	14.3	19.5	20.4	18	3.2	3		8	12	10	10	2	3
3	28	26	24	26	2	3		19.5	24	16.6	20	3.7	3
4	31	32	30	31	1	3		25	31	22	26	4.5	3
24	43	37	40	40	3	3		29	36	31	32	3.6	3
48	47.5	48.7	42	46	3.5	3		37	39	35	37	2	3
96	52	58	49	53	4.5	3		43	48	44	45	2.6	3
120	53	59	53	55	3.4	3		47	50	44.2	47	2.9	3
216	62	60	64	62	2	3		52	54	56	54	2	3
BSA pH5							BSA pH7.4
		Mt/M0							Mt/M0
Time (second)	Data 1	Data 2	Data 3	Mean			Time (second)	Data 1	Data 2	Data 3	Mean
0	0.01	0.022	0.013	0.015			0	0.005	0.017	0.01	0.01
3600	0.143	0.195	0.204	0.18			3600	0.08	0.12	0.1	0.1
10800	0.28	0.26	0.24	0.26			10800	0.195	0.24	0.166	0.2
14400	0.31	0.32	0.3	0.31			14400	0.25	0.31	0.22	0.26
86400	0.43	0.37	0.4	0.4			86400	0.29	0.36	0.31	0.32
172800	0.475	0.487	0.42	0.46			172800	0.37	0.39	0.35	0.37
345600	0.52	0.58	0.49	0.53			345600	0.43	0.48	0.44	0.45
432000	0.53	0.59	0.53	0.55			432000	0.47	0.5	0.442	0.47
777600	0.62	0.6	0.64	0.62			777600	0.52	0.54	0.56	0.54

## Sheet: Raw Data siRNA
			pH 5								pH 7.4
X (hours)	1	2	3	Mean (%)	SD	N		1	2	3	Mean (%)	SD	N
0	1	2.5	5.5	3	2.3	3		1.1	0.9	2.5	1.5	0.8	3
1	21	28	26	25	3.6	3		15.9	18.1	20	18	2	3
3	32	40	36	36	4	3		28	27	29	28	1	3
4	44	42	43	43	1	3		39	32	37	36	3.6	3
24	50	55	51	52	2.6	3		45.5	41.6	48	45	3.2	3
47	63	56	55	58	4.3	3		49.2	47.8	53	50	2.7	3
91	65	60	70	65	5	3		51	57	60	56	4.5	3
115	69	65	70	68	2.6	3		53.3	57.7	63	58	4.8	3
215	73	75.9	76.1	75	1.7	3		61	63	65	63	2	3
siRNA pH5
		Mt/M0							Mt/M0
Time (second)	Data 1	Data 2	Data 3	Mean			Time (second)	Data 1	Data 2	Data 3	Mean
0	0.01	0.025	0.055	0.03			0	0.011	0.009	0.025	0.015
3600	0.21	0.28	0.26	0.25			3600	0.159	0.181	0.2	0.18
10800	0.32	0.4	0.36	0.36			10800	0.28	0.27	0.29	0.28
14400	0.44	0.42	0.43	0.43			14400	0.39	0.32	0.37	0.36
86400	0.5	0.55	0.51	0.52			86400	0.455	0.416	0.48	0.45
169200	0.63	0.56	0.55	0.58			169200	0.492	0.478	0.53	0.5
327600	0.65	0.6	0.7	0.65			327600	0.51	0.57	0.6	0.56
414000	0.69	0.65	0.7	0.68			414000	0.533	0.577	0.63	0.58
774000	0.73	0.759	0.761	0.75			774000	0.61	0.63	0.65	0.63
